# Supplementary material for: Multi-Omics Analysis of Diabetic Nephropathy Reveals Potential New Mechanisms and Drug Targets
Source: Front Genet. 2020 Dec 11;11:616435. doi: 10.3389/fgene.2020.616435 (PMC7759603; doi:10.3389/fgene.2020.616435)
Supplement: Supplementary file 1 [file Data_Sheet_1.XLSX]

## Sheet: Supplementary Table S1
Supplementary Table S1 DEGs between early-stage DN and control
Gene ID	Gene Name	baseMean	log2FoldChange	lfcSE	stat	pvalue	padj
ENSG00000000003.15	TSPAN6	1219.77	0.0171711	0.136686	-0.125624	0.90003	0.976133
ENSG00000000005.6	TNMD	55.1442	-0.00267116	0.422477	0.00632261	0.994955	0.999256
ENSG00000000419.12	DPM1	438.326	-0.178394	0.157481	1.1328	0.257298	0.662253
ENSG00000000457.14	SCYL3	714.105	0.123708	0.0640657	-1.93095	0.0534895	0.351418
ENSG00000000460.17	C1orf112	195.419	-0.0249614	0.126578	0.197202	0.843669	0.960955
ENSG00000000938.13	FGR	491.426	-0.610429	0.312975	1.95041	0.0511272	0.346284
ENSG00000000971.16	CFH	2026.29	-0.082804	0.207122	0.399784	0.689316	0.908215
ENSG00000001036.14	FUCA2	2249.2	-0.056607	0.145064	0.39022	0.696374	0.911047
ENSG00000001084.13	GCLC	1462.73	-0.247049	0.161102	1.5335	0.125154	0.502047
ENSG00000001167.14	NFYA	1429.19	0.082493	0.0851505	-0.968791	0.332649	0.723369
ENSG00000001460.18	STPG1	513.215	0.0705675	0.109646	-0.643595	0.519838	0.838101
ENSG00000001461.17	NIPAL3	2439.94	0.089281	0.0938896	-0.950915	0.341647	0.730664
ENSG00000001497.16	LAS1L	1629.65	0.13936	0.115314	-1.20853	0.226845	0.630668
ENSG00000001561.7	ENPP4	723.7	-0.416198	0.155922	2.66926	0.00760179	0.13666
ENSG00000001617.12	SEMA3F	1654.81	-0.0360046	0.207678	0.173367	0.862363	0.966274
ENSG00000001626.16	CFTR	288.244	-0.202389	0.257469	0.786071	0.431826	0.789372
ENSG00000001629.10	ANKIB1	4985.12	0.156183	0.122557	-1.27437	0.202531	0.605497
ENSG00000001630.17	CYP51A1	205.086	-0.412279	0.214322	1.92365	0.0543987	0.353753
ENSG00000001631.15	KRIT1	503.215	-0.129609	0.0952586	1.3606	0.173639	0.571659
ENSG00000002016.18	RAD52	1192.7	0.236672	0.0851061	-2.78091	0.00542069	0.113838
ENSG00000002079.14	MYH16	98.3243	0.244063	0.200816	-1.21536	0.22423	0.628865
ENSG00000002330.13	BAD	1018.97	0.274231	0.194444	-1.41033	0.158442	0.5529
ENSG00000002549.12	LAP3	3767.62	-0.192669	0.137967	1.39648	0.162569	0.55808
ENSG00000002586.20	CD99	0.044512	-0.202733	4.68708	0.0432537	0.965499	NA
ENSG00000002586.20_PAR_Y	CD99	329.374	-0.126807	0.690635	0.18361	0.85432	0.963661
ENSG00000002587.10	HS3ST1	507.267	-0.198695	0.317727	0.625364	0.531732	0.843304
ENSG00000002726.20	AOC1	27631.9	-0.337629	0.468048	0.721356	0.470691	0.811638
ENSG00000002745.13	WNT16	25.1764	0.645316	0.369229	-1.74774	0.0805092	0.419474
ENSG00000002746.15	HECW1	4295.85	0.178229	0.305182	-0.58401	0.559214	0.856579
ENSG00000002822.15	MAD1L1	230.351	0.0888894	0.164932	-0.538946	0.589924	0.86931
ENSG00000002834.18	LASP1	8483.69	-0.0897588	0.10284	0.872802	0.382771	0.759474
ENSG00000002919.14	SNX11	1017.03	0.347311	0.132639	-2.61848	0.0088323	0.148234
ENSG00000002933.9	TMEM176A	11347.7	-0.045937	0.216722	0.211962	0.832136	0.956678
ENSG00000003056.8	M6PR	2537.44	-0.0985275	0.109557	0.899327	0.368478	0.747718
ENSG00000003096.14	KLHL13	1167.3	-0.277331	0.153157	1.81076	0.0701783	0.396479
ENSG00000003137.8	CYP26B1	923.093	-1.0995	0.411737	2.6704	0.0075762	0.136418
ENSG00000003147.19	ICA1	964.863	-0.0808835	0.116787	0.692575	0.488576	0.821072
ENSG00000003249.14	DBNDD1	723.092	-0.0533294	0.132769	0.40167	0.687927	0.908215
ENSG00000003393.15	ALS2	2729.41	-0.11996	0.0903148	1.32824	0.184098	0.585349
ENSG00000003400.15	CASP10	1628.35	0.0791798	0.100521	-0.787697	0.430874	0.789084
ENSG00000003402.20	CFLAR	14163.8	0.109237	0.0572613	-1.9077	0.0564304	0.359286
ENSG00000003436.16	TFPI	3098.36	0.146996	0.252574	-0.581992	0.560572	0.857056
ENSG00000003509.16	NDUFAF7	588.054	-0.199373	0.083636	2.38381	0.0171342	0.206917
ENSG00000003756.17	RBM5	4669.99	-0.0536791	0.0699069	0.767865	0.442568	0.794995
ENSG00000003987.14	MTMR7	166.641	0.201893	0.131042	-1.54068	0.123395	0.499302
ENSG00000003989.18	SLC7A2	1682.25	0.016545	0.233323	-0.0709103	0.943469	0.988215
ENSG00000004059.11	ARF5	2092.02	0.219113	0.197081	-1.1118	0.266226	0.670576
ENSG00000004139.14	SARM1	911.407	0.191752	0.104888	-1.82816	0.0675254	0.391751
ENSG00000004142.12	POLDIP2	6190.18	0.0770542	0.175389	-0.439333	0.66042	0.898118
ENSG00000004399.12	PLXND1	7678.35	0.256853	0.192011	-1.3377	0.180995	0.580541
ENSG00000004455.17	AK2	8634.22	0.0542417	0.153951	-0.352332	0.724589	0.921737
ENSG00000004468.13	CD38	333.516	-0.361329	0.381319	0.947578	0.343344	0.731391
ENSG00000004478.8	FKBP4	4287.38	0.152793	0.147848	-1.03345	0.301393	0.700814
ENSG00000004487.17	KDM1A	2812	-0.0236969	0.0626843	0.378036	0.705404	0.915034
ENSG00000004534.15	RBM6	5776.38	-0.0558296	0.0789883	0.706808	0.479686	0.815822
ENSG00000004660.15	CAMKK1	362.118	0.124864	0.16314	-0.765377	0.444047	0.795805
ENSG00000004700.16	RECQL	498.777	-0.173438	0.131942	1.3145	0.188677	0.589716
ENSG00000004766.17	VPS50	1024.91	-0.0817964	0.119045	0.687107	0.492015	0.823125
ENSG00000004776.13	HSPB6	251.087	-0.0273424	0.342724	0.0797795	0.936413	0.986059
ENSG00000004777.18	ARHGAP33	541.146	-0.629398	0.294121	2.13993	0.0323602	0.282993
ENSG00000004779.10	NDUFAB1	1420.68	0.131164	0.214223	-0.612277	0.540354	0.847668
ENSG00000004799.8	PDK4	1879.15	-1.36389	0.42618	3.20026	0.00137302	0.0542205
ENSG00000004809.14	SLC22A16	8.76389	0.215162	0.531421	-0.40488	0.685566	0.907886
ENSG00000004838.14	ZMYND10	134.162	0.213764	0.203344	-1.05124	0.293147	0.69262
ENSG00000004846.16	ABCB5	15.3653	-0.952018	0.618909	1.53822	0.123995	0.50006
ENSG00000004848.8	ARX	11.3702	-0.926737	0.570384	1.62476	0.104214	0.467811
ENSG00000004864.14	SLC25A13	2445.99	-0.0707188	0.139305	0.507655	0.611695	0.877839
ENSG00000004866.20	ST7	1535.87	-0.0134655	0.155608	0.0865343	0.931042	0.98505
ENSG00000004897.12	CDC27	1542.18	-0.135792	0.0836756	1.62284	0.104624	0.468085
ENSG00000004939.15	SLC4A1	5130.02	-0.505128	0.421198	1.19926	0.230425	0.634606
ENSG00000004948.15	CALCR	122.792	0.0379311	0.278234	-0.136328	0.891562	0.973227
ENSG00000004961.15	HCCS	554.293	-0.0708866	0.140642	0.504021	0.614247	0.879025
ENSG00000004975.12	DVL2	1916.18	-0.0661416	0.0657255	1.00633	0.314256	0.709812
ENSG00000005001.10	PRSS22	242.86	-0.583776	0.412467	1.41533	0.156973	0.550603
ENSG00000005007.13	UPF1	7223.02	0.0169741	0.11598	-0.146354	0.883642	0.972397
ENSG00000005020.13	SKAP2	1529.1	-0.267535	0.0976577	2.73952	0.00615286	0.121126
ENSG00000005022.6	SLC25A5	10047.5	0.0195053	0.243974	-0.0799484	0.936278	0.986027
ENSG00000005059.16	MCUB	191.142	0.0184057	0.265969	-0.0692026	0.944828	0.988286
ENSG00000005073.6	HOXA11	158.703	0.277991	0.259661	-1.07059	0.284354	0.685094
ENSG00000005075.15	POLR2J	625.157	0.0609331	0.202451	-0.300977	0.763432	0.935608
ENSG00000005100.13	DHX33	1018.05	0.156632	0.067981	-2.30406	0.0212194	0.228611
ENSG00000005102.14	MEOX1	29.685	0.968742	0.559819	-1.73046	0.083549	0.426449
ENSG00000005108.16	THSD7A	3414.5	-0.0387884	0.137367	0.282371	0.777659	0.939852
ENSG00000005156.12	LIG3	2045.53	0.109126	0.0636658	-1.71405	0.0865203	0.43135
ENSG00000005175.10	RPAP3	421.702	-0.284853	0.149386	1.90683	0.0565431	0.359522
ENSG00000005187.12	ACSM3	3404.33	0.209347	0.185097	-1.13101	0.258051	0.663197
ENSG00000005189.19	REXO5	144.367	0.164167	0.173319	-0.947196	0.343539	0.731437
ENSG00000005194.15	CIAPIN1	1321.14	0.0807352	0.114057	-0.707852	0.479037	0.815271
ENSG00000005206.17	SPPL2B	3103.36	-0.207541	0.188225	1.10262	0.270191	0.673783
ENSG00000005238.19	FAM214B	1277.75	-0.124192	0.0922881	1.3457	0.178401	0.578488
ENSG00000005243.10	COPZ2	509.32	0.239624	0.213959	-1.11995	0.262735	0.667011
ENSG00000005249.13	PRKAR2B	342.236	0.327901	0.23034	-1.42355	0.154576	0.547453
ENSG00000005302.19	MSL3	833.463	-0.100176	0.131015	0.764612	0.444502	0.796173
ENSG00000005339.15	CREBBP	9773.97	-0.065696	0.0959639	0.684591	0.493602	0.823715
ENSG00000005379.17	TSPOAP1	2909.84	-0.0639899	0.171491	0.37314	0.709045	0.915604
ENSG00000005381.8	MPO	10.0726	-0.456946	0.684729	0.667339	0.504556	0.828982
ENSG00000005421.9	PON1	30.0825	0.165953	0.277242	-0.598583	0.549451	0.85142
ENSG00000005436.14	GCFC2	648.076	-0.20818	0.111475	1.8675	0.061832	0.37598
ENSG00000005448.17	WDR54	558.677	0.162144	0.123085	-1.31734	0.187725	0.589098
ENSG00000005469.12	CROT	739.603	-0.0108092	0.113315	0.0953912	0.924004	0.983314
ENSG00000005471.18	ABCB4	156.122	-0.0534272	0.252661	0.211458	0.83253	0.956823
ENSG00000005483.21	KMT2E	4757.53	-0.132965	0.10339	1.28605	0.198425	0.601424
ENSG00000005486.17	RHBDD2	3437.83	-0.0406419	0.132584	0.306536	0.759197	0.934107
ENSG00000005513.10	SOX8	38.181	-0.29901	0.324544	0.921323	0.356882	0.740269
ENSG00000005700.15	IBTK	2246.14	-0.106656	0.0811744	1.31391	0.188876	0.589942
ENSG00000005801.18	ZNF195	1119.08	0.0158194	0.0945135	-0.167377	0.867073	0.967902
ENSG00000005810.18	MYCBP2	8842.79	0.177051	0.0966177	-1.83249	0.0668786	0.3905
ENSG00000005812.11	FBXL3	958.589	-0.0830085	0.108963	0.761804	0.446177	0.797381
ENSG00000005844.18	ITGAL	1251.74	-0.0955284	0.343286	0.278276	0.7808	0.941008
ENSG00000005882.12	PDK2	3126.78	-0.0601718	0.214391	0.280663	0.778969	0.940498
ENSG00000005884.18	ITGA3	9274.23	-0.350347	0.222149	1.57709	0.114776	0.485073
ENSG00000005889.15	ZFX	2343.3	0.102654	0.158842	-0.646264	0.518108	0.837153
ENSG00000005893.16	LAMP2	6275.41	-0.239063	0.166417	1.43653	0.150852	0.543043
ENSG00000005961.19	ITGA2B	76.5098	0.0934699	0.237958	-0.392799	0.694468	0.910344
ENSG00000005981.13	ASB4	10.2796	0.351138	0.510367	-0.68801	0.491447	0.823055
ENSG00000006007.12	GDE1	1901.64	-0.0153011	0.134766	0.113539	0.909603	0.979165
ENSG00000006015.17	REX1BD	1184.95	0.128132	0.147334	-0.869671	0.38448	0.760415
ENSG00000006016.11	CRLF1	152.196	0.167698	0.404264	-0.414822	0.678272	0.904239
ENSG00000006025.12	OSBPL7	800.445	-0.0146989	0.161997	0.0907355	0.927703	0.984398
ENSG00000006042.12	TMEM98	1643.32	0.231554	0.175477	-1.31957	0.186978	0.588808
ENSG00000006047.13	YBX2	152.798	0.201896	0.266551	-0.757437	0.448788	0.799191
ENSG00000006059.4	KRT33A	0.0501444	-0.202733	4.68708	0.0432537	0.965499	NA
ENSG00000006062.17	MAP3K14	1593.04	-0.722588	0.210156	3.43834	0.000585303	0.0323598
ENSG00000006071.15	ABCC8	84.1574	0.485699	0.290544	-1.67169	0.0945854	0.449571
ENSG00000006116.4	CACNG3	0.101697	0.117849	3.85871	-0.030541	0.975636	NA
ENSG00000006118.14	TMEM132A	668.885	-0.0916623	0.280742	0.3265	0.744046	0.928918
ENSG00000006125.18	AP2B1	10986	0.0621273	0.0681356	-0.911818	0.361865	0.743647
ENSG00000006128.12	TAC1	69.6457	-0.869079	0.514199	1.69016	0.0909975	0.440772
ENSG00000006194.10	ZNF263	1350.68	0.141565	0.0985061	-1.43712	0.150685	0.542936
ENSG00000006210.7	CX3CL1	2800.29	-0.580576	0.161122	3.60333	0.000314164	0.0226313
ENSG00000006282.21	SPATA20	4154.18	0.0385209	0.130831	-0.294432	0.768427	0.937081
ENSG00000006283.18	CACNA1G	14.0726	0.150854	0.436216	-0.345824	0.729475	0.923395
ENSG00000006327.14	TNFRSF12A	1545.7	-1.34195	0.426526	3.14623	0.0016539	0.0592115
ENSG00000006377.11	DLX6	2.67893	0.368478	0.866018	-0.425486	0.670482	NA
ENSG00000006432.15	MAP3K9	1598.3	0.111405	0.129005	-0.863565	0.387827	0.762121
ENSG00000006451.8	RALA	851.269	-0.170387	0.0879129	1.93813	0.0526074	0.349326
ENSG00000006453.14	BAIAP2L1	874.218	-0.11281	0.129782	0.869232	0.38472	0.760563
ENSG00000006459.11	KDM7A	1549.47	-0.124373	0.129936	0.957186	0.338473	0.72832
ENSG00000006468.14	ETV1	312.35	0.113335	0.191177	-0.592829	0.553295	0.853863
ENSG00000006530.18	AGK	467.563	-0.0265883	0.0888668	0.299193	0.764793	0.935905
ENSG00000006534.16	ALDH3B1	2379.1	0.156805	0.236391	-0.663329	0.50712	0.830896
ENSG00000006555.11	TTC22	1254.91	-0.118439	0.162156	0.7304	0.465146	0.808511
ENSG00000006576.16	PHTF2	595.241	-0.285618	0.137051	2.08402	0.0371585	0.299428
ENSG00000006606.8	CCL26	11.1732	1.11175	0.501051	-2.21884	0.0264978	0.25497
ENSG00000006607.14	FARP2	3291.81	0.00114795	0.0502555	-0.0228422	0.981776	0.996778
ENSG00000006611.16	USH1C	5615.41	0.0728692	0.202362	-0.360093	0.718778	0.919485
ENSG00000006625.18	GGCT	258.572	-0.101154	0.197348	0.512569	0.608253	0.876815
ENSG00000006634.8	DBF4	114.561	-0.28858	0.144865	1.99206	0.0463645	0.331414
ENSG00000006638.13	TBXA2R	348.735	-0.0114184	0.213026	0.0536009	0.957253	0.991279
ENSG00000006652.14	IFRD1	1175.97	-0.834902	0.179961	4.63934	3.49516e-06	0.00151629
ENSG00000006659.13	LGALS14	0.110157	-0.363044	3.79183	0.0957437	0.923724	NA
ENSG00000006695.12	COX10	926.092	0.0694481	0.0922	-0.753234	0.451309	0.800693
ENSG00000006704.10	GTF2IRD1	2353.18	-0.198386	0.152534	1.3006	0.193396	0.595841
ENSG00000006712.15	PAF1	1615.9	-0.204912	0.102851	1.99232	0.0463365	0.331412
ENSG00000006715.16	VPS41	2802.59	-0.123472	0.0772694	1.59795	0.110055	0.478364
ENSG00000006740.17	ARHGAP44	765.347	0.15167	0.127614	-1.1885	0.234636	0.639583
ENSG00000006744.19	ELAC2	2729	0.0808476	0.0650313	-1.24321	0.213791	0.617354
ENSG00000006747.15	SCIN	3959.44	-0.412678	0.144278	2.86029	0.00423259	0.100444
ENSG00000006756.16	ARSD	6255.41	0.134447	0.193568	-0.694573	0.487323	0.820419
ENSG00000006757.12	PNPLA4	1075.67	0.220457	0.26066	-0.845764	0.397685	0.766876
ENSG00000006788.14	MYH13	2.10721	0.204346	1.15118	-0.177511	0.859107	NA
ENSG00000006831.10	ADIPOR2	2399.91	-0.124107	0.0697948	1.77816	0.075377	0.408711
ENSG00000006837.12	CDKL3	63.7143	0.101024	0.13137	-0.769008	0.441888	0.794794
ENSG00000007001.13	UPP2	1680.47	0.280127	0.449747	-0.622854	0.53338	0.844235
ENSG00000007038.11	PRSS21	9.58915	-0.0858467	0.700387	0.12257	0.902447	0.976789
ENSG00000007047.15	MARK4	1767.08	-0.163915	0.0825093	1.98663	0.0469639	0.333339
ENSG00000007062.11	PROM1	3203.07	-0.0238432	0.35514	0.0671376	0.946472	0.988459
ENSG00000007080.11	CCDC124	1099.67	-0.0972656	0.161102	0.60375	0.54601	0.850268
ENSG00000007129.18	CEACAM21	4.12827	-0.11138	0.912086	0.122116	0.902808	NA
ENSG00000007168.13	PAFAH1B1	5635.5	-0.118065	0.0614683	1.92074	0.0547645	0.35534
ENSG00000007171.18	NOS2	94.5245	-0.300066	0.299582	1.00161	0.31653	0.712063
ENSG00000007174.18	DNAH9	286.937	0.2265	0.174999	-1.2943	0.195563	0.598257
ENSG00000007202.15	KIAA0100	13489.1	0.106225	0.125161	-0.848712	0.396042	0.765863
ENSG00000007216.15	SLC13A2	5502.92	0.0176699	0.366741	-0.048181	0.961572	0.991663
ENSG00000007237.18	GAS7	764.252	0.180703	0.230246	-0.784826	0.432556	0.78983
ENSG00000007255.10	TRAPPC6A	967.039	0.393739	0.251283	-1.56692	0.117134	0.489209
ENSG00000007264.15	MATK	129.258	0.0196738	0.321236	-0.0612442	0.951165	0.989509
ENSG00000007306.15	CEACAM7	0.952413	-1.09646	1.40942	0.777954	0.436596	NA
ENSG00000007312.13	CD79B	190.552	0.185868	0.469473	-0.395908	0.692173	0.909618
ENSG00000007314.12	SCN4A	116.356	-0.0335934	0.455171	0.073804	0.941166	0.987427
ENSG00000007341.19	ST7L	769.415	0.031132	0.0771832	-0.403352	0.686689	0.908215
ENSG00000007350.17	TKTL1	5.96639	0.546113	0.733347	-0.744685	0.456462	NA
ENSG00000007372.23	PAX6	12.0761	0.0829386	0.320774	-0.258557	0.795977	0.946075
ENSG00000007376.8	RPUSD1	759.253	0.0674684	0.120528	-0.559775	0.575633	0.86307
ENSG00000007384.15	RHBDF1	943.541	-0.321783	0.181962	1.76841	0.0769924	0.41219
ENSG00000007392.16	LUC7L	2537.28	-0.343357	0.083662	4.1041	4.05893e-05	0.00730859
ENSG00000007402.11	CACNA2D2	415.531	0.338704	0.241322	-1.40353	0.160458	0.555536
ENSG00000007516.14	BAIAP3	1012.4	-0.165369	0.204703	0.807851	0.419176	0.780752
ENSG00000007520.4	TSR3	1076.57	0.157319	0.214522	-0.733349	0.463346	0.807894
ENSG00000007541.17	PIGQ	4044.09	0.00172476	0.178643	-0.00965478	0.992297	0.99897
ENSG00000007545.16	CRAMP1	904.518	-0.0850087	0.114611	0.741717	0.458259	0.805531
ENSG00000007866.21	TEAD3	1336.51	-0.307306	0.125891	2.44104	0.0146449	0.191142
ENSG00000007908.16	SELE	260.812	-3.50702	0.49799	7.04236	1.89013e-12	1.54012e-08
ENSG00000007923.16	DNAJC11	2848.41	0.0335456	0.118079	-0.284094	0.776338	0.939513
ENSG00000007933.13	FMO3	821.685	0.324685	0.379403	-0.855779	0.39212	0.763777
ENSG00000007944.15	MYLIP	1960.56	0.195932	0.109871	-1.78329	0.0745398	0.406675
ENSG00000007952.18	NOX1	3.51432	-0.716567	0.624404	1.1476	0.251133	NA
ENSG00000007968.7	E2F2	61.3557	-1.17036	0.531191	2.20328	0.0275753	0.260701
ENSG00000008018.9	PSMB1	2062.5	-0.100194	0.14705	0.681362	0.495643	0.824517
ENSG00000008056.14	SYN1	38.0212	0.0151938	0.219327	-0.0692748	0.944771	0.988286
ENSG00000008083.14	JARID2	1312.75	-0.136914	0.100738	1.35911	0.174113	0.572352
ENSG00000008086.13	CDKL5	1717.65	0.0271316	0.16911	-0.160438	0.872536	0.970004
ENSG00000008118.10	CAMK1G	274.24	0.600224	0.18581	-3.23031	0.00123656	0.0509641
ENSG00000008128.23	CDK11A	141.779	-0.23545	0.237567	0.991087	0.321643	0.715672
ENSG00000008130.15	NADK	2110.06	-0.137013	0.100561	1.36249	0.173043	0.570908
ENSG00000008196.13	TFAP2B	1049.81	0.309716	0.204329	-1.51577	0.129578	0.509756
ENSG00000008197.5	TFAP2D	0.027764	-0.202735	4.68708	0.0432539	0.965499	NA
ENSG00000008226.20	DLEC1	470.768	0.222107	0.246939	-0.899441	0.368418	0.747718
ENSG00000008256.16	CYTH3	1593.21	0.160058	0.0915422	-1.74846	0.0803843	0.419465
ENSG00000008277.14	ADAM22	1219.68	0.104555	0.100967	-1.03554	0.300417	0.699999
ENSG00000008282.8	SYPL1	1798.86	-0.150916	0.136335	1.10695	0.268317	0.672504
ENSG00000008283.16	CYB561	2524.47	0.207778	0.118744	-1.74979	0.0801539	0.4192
ENSG00000008294.21	SPAG9	9015.01	-0.219678	0.103326	2.12608	0.0334965	0.286824
ENSG00000008300.17	CELSR3	253.027	-0.105339	0.161657	0.65162	0.514646	0.834811
ENSG00000008311.15	AASS	3216.41	-0.093074	0.20291	0.458695	0.646453	0.892563
ENSG00000008323.15	PLEKHG6	372.559	-0.0503423	0.239953	0.209801	0.833823	0.957368
ENSG00000008324.11	SS18L2	206.624	0.17535	0.239997	-0.730634	0.465003	0.808511
ENSG00000008382.15	MPND	915.801	0.0268919	0.129009	-0.20845	0.834877	0.957593
ENSG00000008394.13	MGST1	2595.97	-0.165554	0.260026	0.636682	0.524332	0.839943
ENSG00000008405.12	CRY1	811.597	-0.530246	0.137758	3.84911	0.000118549	0.0136052
ENSG00000008438.5	PGLYRP1	33.0443	0.285701	0.326204	-0.875836	0.381119	0.75877
ENSG00000008441.16	NFIX	2741.96	-0.173559	0.206922	0.838762	0.401603	0.769378
ENSG00000008513.16	ST3GAL1	10372.1	0.0713127	0.19229	-0.370861	0.710741	0.915941
ENSG00000008516.17	MMP25	140.374	-0.449966	0.247179	1.8204	0.0686975	0.394623
ENSG00000008517.17	IL32	4008.18	-0.712318	0.244585	2.91236	0.00358712	0.0924716
ENSG00000008710.20	PKD1	6410.55	-0.013765	0.236852	0.0581164	0.953656	0.990078
ENSG00000008735.14	MAPK8IP2	104.429	-0.037452	0.250367	0.149588	0.88109	0.972053
ENSG00000008838.20	MED24	3362.64	-0.105237	0.0656588	1.60278	0.108983	0.476776
ENSG00000008853.17	RHOBTB2	1359.8	-0.151671	0.123894	1.2242	0.220878	0.624631
ENSG00000008869.12	HEATR5B	2505.03	-0.0298389	0.0666241	0.44787	0.654247	0.895674
ENSG00000008952.17	SEC62	2778.36	-0.333724	0.170003	1.96305	0.0496406	0.341697
ENSG00000008988.9	RPS20	10776.6	0.371316	0.290359	-1.27882	0.200961	0.602953
ENSG00000009307.16	CSDE1	15085.2	0.00116176	0.0907786	-0.0127977	0.989789	0.998633
ENSG00000009335.18	UBE3C	4343.06	0.00108752	0.0555224	-0.019587	0.984373	0.997202
ENSG00000009413.16	REV3L	3627.45	-0.0691323	0.0834939	0.827992	0.407675	0.773667
ENSG00000009694.13	TENM1	2050.25	-0.0516222	0.179888	0.286968	0.774137	0.938625
ENSG00000009709.12	PAX7	0.386772	-0.683609	4.68708	0.14585	0.88404	NA
ENSG00000009724.17	MASP2	266.72	0.414511	0.135947	-3.04906	0.00229558	0.0713248
ENSG00000009765.15	IYD	5310.19	-0.0197737	0.314464	0.0628807	0.949862	0.989163
ENSG00000009780.15	FAM76A	533.467	0.134285	0.0997709	-1.34594	0.178323	0.578488
ENSG00000009790.15	TRAF3IP3	588.307	0.0284254	0.309163	-0.0919429	0.926743	0.98421
ENSG00000009830.11	POMT2	1594.09	0.0807127	0.0729034	-1.10712	0.268243	0.672504
ENSG00000009844.16	VTA1	844.126	-0.0579243	0.109089	0.530984	0.59543	0.871267
ENSG00000009950.16	MLXIPL	4008.71	-0.375658	0.302843	1.24044	0.214813	0.617973
ENSG00000009954.11	BAZ1B	4336.93	0.0554055	0.0566451	-0.978117	0.328017	0.719481
ENSG00000010017.13	RANBP9	1496.35	-0.19121	0.0747797	2.55698	0.0105586	0.162654
ENSG00000010030.14	ETV7	68.268	-0.448014	0.293111	1.52848	0.126393	0.504344
ENSG00000010072.16	SPRTN	394.249	-0.113821	0.0945236	1.20415	0.228532	0.632411
ENSG00000010165.20	EEF1AKNMT	1380.24	0.207515	0.0959108	-2.16362	0.0304933	0.27531
ENSG00000010219.13	DYRK4	488.039	0.286285	0.164722	-1.73799	0.0822125	0.423644
ENSG00000010244.18	ZNF207	5325.07	-0.13177	0.0479575	2.74764	0.0060026	0.119586
ENSG00000010256.11	UQCRC1	7247.2	0.0489984	0.179338	-0.273218	0.784685	0.942319
ENSG00000010270.13	STARD3NL	1078.73	0.0518329	0.149004	-0.347863	0.727943	0.922431
ENSG00000010278.14	CD9	3435.35	-0.312648	0.146508	2.13399	0.0328434	0.284774
ENSG00000010282.15	HHATL	13.7243	0.104417	0.629499	-0.165874	0.868256	0.968019
ENSG00000010292.13	NCAPD2	1899.45	0.0511379	0.084431	-0.605676	0.54473	0.849346
ENSG00000010295.19	IFFO1	1445.86	0.000407646	0.118904	-0.00342837	0.997265	0.999467
ENSG00000010310.9	GIPR	117.136	-0.17585	0.370559	0.474552	0.635106	0.887613
ENSG00000010318.21	PHF7	329.618	0.00882226	0.115427	-0.0764314	0.939076	0.987062
ENSG00000010319.7	SEMA3G	1905.37	-0.00828581	0.246782	0.0335755	0.973216	0.994205
ENSG00000010322.16	NISCH	6915.04	-0.027457	0.117521	0.233635	0.815268	0.95199
ENSG00000010327.10	STAB1	9063.71	-0.234404	0.278192	0.842599	0.399453	0.768412
ENSG00000010361.14	FUZ	1083.2	0.0460324	0.142273	-0.323549	0.74628	0.929554
ENSG00000010379.16	SLC6A13	13359.8	0.0245929	0.306168	-0.0803247	0.935979	0.985932
ENSG00000010404.18	IDS	998.25	-0.253427	0.0710205	3.56837	0.000359214	0.0243406
ENSG00000010438.16	PRSS3	55.7756	-0.248571	0.382343	0.650126	0.515611	0.835545
ENSG00000010539.11	ZNF200	386.028	0.262088	0.115331	-2.27248	0.0230577	0.238483
ENSG00000010610.10	CD4	1820.74	0.0861228	0.250631	-0.343624	0.731129	0.923928
ENSG00000010626.15	LRRC23	444.994	0.186797	0.203014	-0.920115	0.357513	0.740641
ENSG00000010671.16	BTK	291.147	-0.0531739	0.336977	0.157797	0.874617	0.970515
ENSG00000010704.18	HFE	600.441	-0.0747805	0.0832792	0.897948	0.369213	0.74795
ENSG00000010803.16	SCMH1	2523.24	0.0661047	0.0693612	-0.95305	0.340565	0.72995
ENSG00000010810.17	FYN	1941.75	-0.055211	0.119167	0.463307	0.643144	0.890561
ENSG00000010818.10	HIVEP2	3893.74	-0.138748	0.126101	1.1003	0.271203	0.674706
ENSG00000010932.17	FMO1	7959.07	-0.034656	0.327687	0.10576	0.915773	0.981125
ENSG00000011007.12	ELOA	2048.71	0.0529871	0.0544903	-0.972413	0.330845	0.721953
ENSG00000011009.11	LYPLA2	2581.47	0.0954316	0.159646	-0.597771	0.549993	0.851612
ENSG00000011021.23	CLCN6	2814.01	-0.126809	0.092429	1.37196	0.170076	0.5677
ENSG00000011028.14	MRC2	4077.23	0.260004	0.237897	-1.09293	0.274425	0.677442
ENSG00000011052.21	NME1-NME2	0.358371	-1.06102	1.96581	0.539735	0.58938	NA
ENSG00000011083.9	SLC6A7	3.92051	-1.34413	0.728406	1.8453	0.0649938	NA
ENSG00000011105.14	TSPAN9	8124.93	-0.0697971	0.147222	0.474094	0.635433	0.887945
ENSG00000011114.15	BTBD7	79.3752	-0.154645	0.434311	0.35607	0.721788	0.920897
ENSG00000011132.12	APBA3	1109.15	0.0629737	0.0903783	-0.696779	0.485941	0.819772
ENSG00000011143.17	MKS1	730.393	0.194407	0.091355	-2.12804	0.0333337	0.286426
ENSG00000011198.10	ABHD5	833.59	-0.183194	0.127088	1.44148	0.14945	0.542067
ENSG00000011201.12	ANOS1	115.833	-0.318382	0.180834	1.76063	0.0783002	0.415033
ENSG00000011243.18	AKAP8L	2539.38	-0.147929	0.102653	1.44106	0.149568	0.542151
ENSG00000011258.16	MBTD1	1305.33	-0.0138354	0.091845	0.150638	0.880261	0.971835
ENSG00000011260.14	UTP18	753.781	-0.0801082	0.107545	0.744879	0.456345	0.804329
ENSG00000011275.18	RNF216	3168.01	-0.00966805	0.0581147	0.166362	0.867872	0.967927
ENSG00000011295.16	TTC19	2295.4	-0.161566	0.0832335	1.94111	0.0522446	0.348056
ENSG00000011304.20	PTBP1	8184.7	-0.196549	0.113339	1.73417	0.0828885	0.425298
ENSG00000011332.19	DPF1	19.4251	-0.100319	0.384287	0.261054	0.794051	0.945545
ENSG00000011347.10	SYT7	566.679	-0.0870979	0.312233	0.278952	0.780282	0.940834
ENSG00000011376.12	LARS2	2437.84	-0.0370171	0.0793853	0.466297	0.641003	0.889901
ENSG00000011405.13	PIK3C2A	4890.19	-0.146578	0.0935144	1.56744	0.117012	0.489132
ENSG00000011422.12	PLAUR	283.858	-1.47759	0.325878	4.5342	5.78216e-06	0.00219137
ENSG00000011426.11	ANLN	76.8743	-1.26387	0.361167	3.4994	0.000466304	0.0281449
ENSG00000011451.21	WIZ	3265.01	-0.195362	0.152552	1.28063	0.200323	0.602741
ENSG00000011454.17	RABGAP1	3486.61	-0.0280594	0.0525997	0.533452	0.593721	0.870851
ENSG00000011465.17	DCN	10207.4	0.0866325	0.175934	-0.492414	0.622427	0.882021
ENSG00000011478.12	QPCTL	326.148	0.195495	0.0861531	-2.26915	0.023259	0.239294
ENSG00000011485.15	PPP5C	2188.61	0.0392249	0.076063	-0.51569	0.606071	0.876012
ENSG00000011523.14	CEP68	2214.83	0.113357	0.077344	-1.46562	0.142751	0.529971
ENSG00000011566.15	MAP4K3	1885.54	-0.262872	0.125247	2.09883	0.0358322	0.294473
ENSG00000011590.14	ZBTB32	202.25	0.0334819	0.133143	-0.251473	0.801448	0.947889
ENSG00000011600.12	TYROBP	842.935	-0.101698	0.320659	0.317154	0.751127	0.931248
ENSG00000011638.10	TMEM159	995.591	0.278609	0.18934	-1.47148	0.141162	0.527589
ENSG00000011677.13	GABRA3	2.58156	0.268319	0.755141	-0.355323	0.722348	NA
ENSG00000012048.23	BRCA1	249.985	0.00489434	0.13353	-0.0366536	0.970761	0.993778
ENSG00000012061.16	ERCC1	1531.47	0.0508533	0.116834	-0.435262	0.663372	0.899178
ENSG00000012124.17	CD22	362.319	0.203701	0.438295	-0.464757	0.642106	0.890291
ENSG00000012171.20	SEMA3B	5196.17	-0.289318	0.209446	1.38135	0.167171	0.564309
ENSG00000012174.12	MBTPS2	875.208	-0.137478	0.101966	1.34827	0.177572	0.577029
ENSG00000012211.13	PRICKLE3	324.071	-0.188393	0.145794	1.29218	0.196294	0.599433
ENSG00000012223.13	LTF	7960.28	-1.23559	0.762807	1.61979	0.105277	0.469527
ENSG00000012232.9	EXTL3	2633.48	0.193546	0.111282	-1.73924	0.0819926	0.423368
ENSG00000012504.15	NR1H4	1053.89	-0.322254	0.189381	1.70162	0.0888272	0.435176
ENSG00000012660.14	ELOVL5	2153.69	-0.316077	0.120266	2.62816	0.00858488	0.146452
ENSG00000012779.11	ALOX5	0	#VALUE!	NA	NA	NA	NA
ENSG00000012817.15	KDM5D	2800.88	-0.0665169	1.44191	0.0461311	0.963206	0.991937
ENSG00000012822.16	CALCOCO1	5350.74	-0.132593	0.0945441	1.40244	0.160783	0.556011
ENSG00000012963.15	UBR7	12.7502	-0.060111	0.53039	0.113334	0.909766	0.979228
ENSG00000012983.11	MAP4K5	1226.38	-0.146216	0.0809613	1.806	0.070919	0.398391
ENSG00000013016.16	EHD3	2780.43	-0.171329	0.23233	0.737439	0.460855	0.806911
ENSG00000013275.8	PSMC4	3143.64	0.0894999	0.135105	-0.662445	0.507686	0.831257
ENSG00000013288.9	MAN2B2	3634.67	-0.110411	0.126959	0.869656	0.384488	0.760415
ENSG00000013293.6	SLC7A14	45.6596	-0.380775	0.355977	1.06966	0.284771	0.685592
ENSG00000013297.12	CLDN11	217.003	0.254063	0.342853	-0.741025	0.458678	0.805836
ENSG00000013306.16	SLC25A39	6050.9	-0.0517069	0.180313	0.286762	0.774295	0.938687
ENSG00000013364.19	MVP	10207.2	-0.314425	0.125991	2.49561	0.0125741	0.1767
ENSG00000013374.16	NUB1	1577.12	-0.146909	0.0814058	1.80466	0.0711285	0.398743
ENSG00000013375.16	PGM3	1148.69	-0.112796	0.0911742	1.23714	0.216033	0.61895
ENSG00000013392.8	RWDD2A	389.335	-0.0670231	0.121924	0.549713	0.582516	0.866102
ENSG00000013441.16	CLK1	3319.59	-0.23495	0.13256	1.77241	0.0763272	0.410517
ENSG00000013503.10	POLR3B	809.224	0.148144	0.0907587	-1.63228	0.10262	0.46505
ENSG00000013523.11	ANGEL1	1777.76	-0.000824386	0.0577509	0.0142749	0.988611	0.99832
ENSG00000013561.18	RNF14	1902.61	-0.0790624	0.119802	0.65994	0.509293	0.832179
ENSG00000013563.14	DNASE1L1	651.435	0.0278884	0.108459	-0.257133	0.797076	0.946426
ENSG00000013573.17	DDX11	514.739	-0.76481	0.371714	2.05752	0.0396362	0.309576
ENSG00000013583.10	HEBP1	1247.44	0.0756512	0.129411	-0.584583	0.558828	0.856506
ENSG00000013588.9	GPRC5A	1091.22	-0.571291	0.256289	2.22909	0.0258078	0.251715
ENSG00000013619.14	MAMLD1	472.81	-0.151639	0.179068	0.84682	0.397095	0.766417
ENSG00000013725.14	CD6	414.882	-0.325079	0.399583	0.813546	0.415905	0.77936
ENSG00000013810.19	TACC3	568.425	-0.0902596	0.232212	0.388694	0.697502	0.911363
ENSG00000014123.10	UFL1	1165.7	-0.122431	0.103932	1.17799	0.238802	0.643671
ENSG00000014138.9	POLA2	212.394	-0.0424139	0.110796	0.382811	0.70186	0.913488
ENSG00000014164.7	ZC3H3	803.854	-0.294018	0.203223	1.44678	0.14796	0.53973
ENSG00000014216.16	CAPN1	5399.2	-0.0719398	0.112704	0.638308	0.523273	0.839571
ENSG00000014257.16	ACP3	1295.53	0.0670873	0.276276	-0.242827	0.808139	0.950617
ENSG00000014641.20	MDH1	5368.37	-0.058092	0.190579	0.304818	0.760505	0.934515
ENSG00000014824.14	SLC30A9	3245.81	-0.137717	0.144367	0.953936	0.340116	0.729853
ENSG00000014914.21	MTMR11	2207.74	-0.270957	0.184592	1.46787	0.142141	0.528805
ENSG00000014919.13	COX15	1322.99	-0.0954868	0.080215	1.19038	0.233895	0.638631
ENSG00000015133.19	CCDC88C	3454.38	-0.0935009	0.135971	0.687651	0.491673	0.823125
ENSG00000015153.14	YAF2	800.976	-0.201611	0.0957415	2.10579	0.0352227	0.292813
ENSG00000015171.19	ZMYND11	3215.37	-0.0715456	0.0611384	1.17022	0.241911	0.646332
ENSG00000015285.11	WAS	449.192	-0.403237	0.264189	1.52632	0.12693	0.505558
ENSG00000015413.9	DPEP1	21794.2	-0.218489	0.434773	0.502537	0.61529	0.879486
ENSG00000015475.18	BID	577.935	-0.0105767	0.124089	0.0852347	0.932075	0.98548
ENSG00000015479.19	MATR3	1354.24	-0.204227	0.0919106	2.22202	0.0262818	0.254448
ENSG00000015520.14	NPC1L1	287.037	-0.361054	0.403073	0.895754	0.370384	0.749436
ENSG00000015532.10	XYLT2	1969.02	0.0493777	0.102056	-0.483831	0.628506	0.885022
ENSG00000015568.13	RGPD5	127.977	-0.550405	0.177021	3.10927	0.00187549	0.0637413
ENSG00000015592.16	STMN4	7.86584	-0.651433	0.377891	1.72386	0.0847328	0.428303
ENSG00000015676.18	NUDCD3	3982.21	0.194076	0.0590295	-3.28779	0.00100978	0.0447781
ENSG00000016082.15	ISL1	0.207064	0.759033	2.58919	-0.293155	0.769404	NA
ENSG00000016391.11	CHDH	12110.4	0.0389843	0.201109	-0.193846	0.846296	0.961938
ENSG00000016402.13	IL20RA	21.0749	-0.312233	0.608256	0.513324	0.607725	0.876502
ENSG00000016490.16	CLCA1	0.246512	0.438438	2.25369	-0.194543	0.845751	NA
ENSG00000016602.9	CLCA4	0.820533	-1.4544	1.63991	0.886878	0.375144	NA
ENSG00000016864.18	GLT8D1	1378.93	0.0256903	0.0777264	-0.330522	0.741005	0.927708
ENSG00000017260.19	ATP2C1	3085.94	-0.119934	0.0773353	1.55083	0.120943	0.494964
ENSG00000017427.17	IGF1	103.856	-0.147812	0.343122	0.430784	0.666625	0.899527
ENSG00000017483.15	SLC38A5	92.7681	0.095591	0.358658	-0.266524	0.789836	0.944293
ENSG00000017797.13	RALBP1	3235.68	-0.0274595	0.0858828	0.319732	0.749171	0.930715
ENSG00000018189.13	RUFY3	4793.88	-0.206429	0.0695007	2.97017	0.00297632	0.0820704
ENSG00000018236.15	CNTN1	1036.23	0.189989	0.151229	-1.2563	0.209006	0.613082
ENSG00000018280.17	SLC11A1	232.547	-0.687735	0.389901	1.76387	0.0777542	0.413349
ENSG00000018408.14	WWTR1	3547.04	-0.217606	0.115453	1.8848	0.0594574	0.368684
ENSG00000018510.16	AGPS	1887.46	-0.0740504	0.107074	0.69158	0.489201	0.821418
ENSG00000018607.6	ZNF806	3.87558	-0.136409	0.564757	0.241536	0.80914	NA
ENSG00000018610.15	CXorf56	574.192	-0.00304405	0.108549	0.0280432	0.977628	0.995319
ENSG00000018625.15	ATP1A2	591.362	0.242038	0.424743	-0.569846	0.568782	0.860366
ENSG00000018699.13	TTC27	732.141	0.0876396	0.083357	-1.05138	0.293086	0.69262
ENSG00000018869.16	ZNF582	186.174	0.114163	0.110574	-1.03246	0.301856	0.70119
ENSG00000019102.12	VSIG2	178.706	0.0399965	0.186511	-0.214445	0.8302	0.955935
ENSG00000019144.19	PHLDB1	10037.2	-0.0533292	0.218102	0.244515	0.806832	0.950137
ENSG00000019169.10	MARCO	33.698	-0.724442	0.653921	1.10784	0.267929	0.672361
ENSG00000019186.10	CYP24A1	3341.53	-1.08533	0.616783	1.75966	0.0784656	0.415547
ENSG00000019485.13	PRDM11	1614.72	0.226252	0.0953186	-2.37364	0.0176138	0.208983
ENSG00000019505.8	SYT13	1209	-0.218482	0.216812	1.0077	0.313598	0.709191
ENSG00000019549.13	SNAI2	503.537	0.545668	0.216817	-2.51672	0.0118455	0.171286
ENSG00000019582.15	CD74	40328.1	-0.445572	0.180219	2.47239	0.0134213	0.183568
ENSG00000019991.18	HGF	994.467	0.122031	0.210734	-0.579075	0.562539	0.857859
ENSG00000019995.6	ZRANB1	822.58	-0.112998	0.0996179	1.13431	0.256665	0.662233
ENSG00000020129.16	NCDN	1363.46	-0.0194292	0.132391	0.146756	0.883324	0.972397
ENSG00000020181.18	ADGRA2	2388.09	0.379152	0.214143	-1.77055	0.0766357	0.41124
ENSG00000020219.9	CCT8L1P	7.0866	-0.359018	0.461225	0.778401	0.436332	0.791313
ENSG00000020256.20	ZFP64	902.871	-0.0299098	0.0775575	0.385647	0.699758	0.912508
ENSG00000020426.11	MNAT1	474.197	-0.0300153	0.128425	0.233719	0.815203	0.951975
ENSG00000020577.14	SAMD4A	2753.37	-0.384477	0.196656	1.95507	0.0505749	0.344443
ENSG00000020633.18	RUNX3	362.737	-0.434801	0.377383	1.15215	0.249261	0.654859
ENSG00000020922.13	MRE11	899.603	-0.0970085	0.120883	0.802501	0.422263	0.783403
ENSG00000021300.14	PLEKHB1	617.104	-0.126625	0.130954	0.966941	0.333574	0.724328
ENSG00000021355.13	SERPINB1	1324.36	-0.221283	0.122371	1.8083	0.0705605	0.397319
ENSG00000021461.17	CYP3A43	19.9038	0.178511	0.297729	-0.599574	0.54879	0.851413
ENSG00000021488.13	SLC7A9	3615.42	-0.135424	0.322662	0.41971	0.674697	0.903246
ENSG00000021574.12	SPAST	736.668	-0.0960386	0.0566845	1.69426	0.0902151	0.438664
ENSG00000021645.19	NRXN3	375.791	-0.292774	0.182024	1.60844	0.107739	0.473988
ENSG00000021762.20	OSBPL5	1403.65	-0.0659184	0.189285	0.34825	0.727652	0.922278
ENSG00000021776.11	AQR	2702.32	-0.00190887	0.0567612	0.0336299	0.973172	0.994205
ENSG00000021826.17	CPS1	407.279	-0.186795	0.21598	0.864872	0.387109	0.761761
ENSG00000021852.13	C8B	1.00124	-2.12213	1.32691	1.5993	0.109754	NA
ENSG00000022267.19	FHL1	2096.81	0.00743911	0.241703	-0.0307779	0.975447	0.9947
ENSG00000022277.12	RTF2	1774.85	0.0658635	0.129786	-0.507479	0.611819	0.877839
ENSG00000022355.18	GABRA1	0.114623	0.438438	3.75917	-0.116632	0.907152	NA
ENSG00000022556.16	NLRP2	0.0498921	-0.202733	4.68708	0.0432537	0.965499	NA
ENSG00000022567.9	SLC45A4	2804.91	-0.364735	0.138282	2.63762	0.00834909	0.144717
ENSG00000022840.16	RNF10	8665.34	-0.0156798	0.0703093	0.223012	0.823526	0.953531
ENSG00000022976.15	ZNF839	837.526	0.12441	0.0824697	-1.50856	0.131411	0.512454
ENSG00000023041.11	ZDHHC6	1857.15	-0.103134	0.153874	0.670254	0.502696	0.82766
ENSG00000023171.18	GRAMD1B	5042.43	0.244704	0.270322	-0.905231	0.365343	0.746026
ENSG00000023191.17	RNH1	166.746	-0.678686	0.577985	1.17423	0.240304	0.645129
ENSG00000023228.14	NDUFS1	9936.88	-0.0333224	0.126688	0.263028	0.792529	0.945148
ENSG00000023287.13	RB1CC1	2085.03	-0.229686	0.107947	2.12777	0.0333558	0.286426
ENSG00000023318.8	ERP44	1538.72	-0.136618	0.101266	1.34909	0.177307	0.576943
ENSG00000023330.15	ALAS1	1617.08	-0.171928	0.113103	1.5201	0.128486	0.507828
ENSG00000023445.16	BIRC3	910.414	-1.49407	0.364572	4.09813	4.165e-05	0.00741802
ENSG00000023516.9	AKAP11	4980.25	-0.0205851	0.0902657	0.22805	0.819608	0.95259
ENSG00000023572.9	GLRX2	418.543	-0.0200759	0.143958	0.139456	0.88909	0.973212
ENSG00000023608.5	SNAPC1	159.045	-0.510104	0.166414	3.06528	0.00217468	0.0696946
ENSG00000023697.13	DERA	1625.25	-0.0742194	0.177896	0.417207	0.676527	0.903995
ENSG00000023734.11	STRAP	2145.59	-0.258676	0.136369	1.89688	0.0578443	0.36354
ENSG00000023839.12	ABCC2	6046.73	-0.215324	0.278603	0.77287	0.439599	0.792868
ENSG00000023892.11	DEF6	488.432	-0.101933	0.310184	0.328622	0.742442	0.928528
ENSG00000023902.14	PLEKHO1	1429.15	-0.099238	0.238266	0.416501	0.677044	0.903995
ENSG00000023909.10	GCLM	669.371	-0.259827	0.136126	1.90873	0.0562963	0.358915
ENSG00000024048.10	UBR2	4753.44	-0.0454153	0.0699228	0.649506	0.516012	0.835796
ENSG00000024422.12	EHD2	1862.03	-0.133653	0.226517	0.590037	0.555166	0.855169
ENSG00000024526.17	DEPDC1	9.16168	-1.83095	0.563953	3.24663	0.00116781	0.0496306
ENSG00000024862.17	CCDC28A	671.91	-0.183433	0.189975	0.965566	0.334261	0.725163
ENSG00000025039.15	RRAGD	3090.52	-0.126865	0.174873	0.725468	0.468165	0.810193
ENSG00000025156.13	HSF2	259.87	-0.276869	0.112158	2.46857	0.0135653	0.184839
ENSG00000025293.17	PHF20	2145.07	-0.0114489	0.0819818	0.139651	0.888936	0.973212
ENSG00000025423.11	HSD17B6	48.6342	1.27491	0.350313	-3.63934	0.00027334	0.0210117
ENSG00000025434.19	NR1H3	1230.95	0.290279	0.147329	-1.97028	0.0488067	0.339398
ENSG00000025708.14	TYMP	1525.49	-0.443075	0.253867	1.7453	0.0809318	0.420234
ENSG00000025770.19	NCAPH2	1198.66	-0.0420827	0.0884196	0.475944	0.634115	0.88714
ENSG00000025772.8	TOMM34	1001.44	0.0711518	0.122234	-0.582095	0.560503	0.857031
ENSG00000025796.14	SEC63	1874.28	-0.208685	0.11802	1.76821	0.0770251	0.412298
ENSG00000025800.14	KPNA6	5055.24	-0.00579274	0.0540858	0.107103	0.914707	0.980921
ENSG00000026025.16	VIM	6554.64	-0.049596	0.204194	0.242887	0.808093	0.950617
ENSG00000026036.22	RTEL1-TNFRSF6B	580.687	-0.183549	0.24	0.764789	0.444397	0.796056
ENSG00000026103.22	FAS	486.449	-0.359309	0.184488	1.94759	0.0514636	0.346847
ENSG00000026297.16	RNASET2	1535.88	0.010485	0.217116	-0.0482924	0.961483	0.991634
ENSG00000026508.19	CD44	3739.46	0.290433	0.2553	-1.13761	0.255282	0.660769
ENSG00000026559.14	KCNG1	18.0606	-0.317695	0.355395	0.893922	0.371363	0.749789
ENSG00000026652.15	AGPAT4	1451.45	0.111309	0.149372	-0.745182	0.456162	0.804329
ENSG00000026751.17	SLAMF7	468.049	0.289926	0.474974	-0.610404	0.541594	0.848295
ENSG00000026950.17	BTN3A1	1487.26	0.0739196	0.176512	-0.418778	0.675378	0.903466
ENSG00000027001.10	MIPEP	1145.02	-0.0491074	0.126058	0.389563	0.69686	0.911207
ENSG00000027075.15	PRKCH	1257.43	-0.0223331	0.166022	0.134519	0.892992	0.973938
ENSG00000027644.5	INSRR	546.073	0.241714	0.41242	-0.586087	0.557817	0.856097
ENSG00000027697.15	IFNGR1	1156.66	-0.270877	0.128237	2.11231	0.0346596	0.291375
ENSG00000027847.14	B4GALT7	1166.2	0.106671	0.0831088	-1.28351	0.199313	0.602029
ENSG00000027869.11	SH2D2A	129.18	-0.779931	0.35215	2.21477	0.026776	0.256348
ENSG00000028116.17	VRK2	444.944	-0.0773909	0.0993745	0.77878	0.436109	0.79121
ENSG00000028137.19	TNFRSF1B	1454.32	-0.45457	0.259167	1.75397	0.0794363	0.417443
ENSG00000028203.18	VEZT	2355.44	-0.06086	0.0766852	0.793634	0.427409	0.786718
ENSG00000028277.21	POU2F2	407.834	-0.446883	0.324943	1.37527	0.169048	0.566193
ENSG00000028310.18	BRD9	2406.26	0.0697117	0.064417	-1.08219	0.279166	0.679826
ENSG00000028528.15	SNX1	6382.95	-0.0433439	0.0725467	0.597462	0.550199	0.851779
ENSG00000028839.10	TBPL1	213.643	0.0728366	0.156061	-0.466719	0.640701	0.88978
ENSG00000029153.14	ARNTL2	171.394	-0.609191	0.349703	1.74202	0.0815041	0.42194
ENSG00000029363.17	BCLAF1	2964.02	-0.244326	0.114714	2.12988	0.0331814	0.286146
ENSG00000029364.12	SLC39A9	4143.53	0.0205811	0.0657571	-0.312986	0.754291	0.932564
ENSG00000029534.21	ANK1	209.821	0.269153	0.338472	-0.795201	0.426496	0.786319
ENSG00000029559.7	IBSP	13.0005	0.741225	0.791905	-0.936002	0.349272	0.734844
ENSG00000029639.11	TFB1M	447.595	0.0878543	0.0999868	-0.878659	0.379586	0.757198
ENSG00000029725.17	RABEP1	2532.05	-0.0622134	0.0634993	0.979749	0.32721	0.719481
ENSG00000029993.15	HMGB3	451.337	-0.157422	0.178713	0.880864	0.378391	0.755924
ENSG00000030066.13	NUP160	2473.44	0.0215639	0.0736187	-0.292913	0.769588	0.937323
ENSG00000030110.13	BAK1	657.839	0.0594379	0.13192	-0.45056	0.652307	0.8952
ENSG00000030304.14	MUSK	53.6198	0.233588	0.272538	-0.857087	0.391397	0.763523
ENSG00000030419.16	IKZF2	546.232	-0.0238855	0.165094	0.144679	0.884965	0.972675
ENSG00000030582.18	GRN	10054.3	-0.356191	0.112541	3.16497	0.00155097	0.0573137
ENSG00000031003.10	FAM13B	1840.63	-0.0180332	0.0844804	0.213461	0.830968	0.956351
ENSG00000031081.11	ARHGAP31	3742.8	0.131711	0.0708696	-1.8585	0.0630985	0.380002
ENSG00000031691.7	CENPQ	35.5172	0.0158115	0.248337	-0.0636696	0.949233	0.98899
ENSG00000031698.13	SARS1	3526.19	0.0623389	0.10995	-0.566974	0.570732	0.861158
ENSG00000031823.14	RANBP3	2414.12	-0.037248	0.0696368	0.53489	0.592726	0.870448
ENSG00000032219.19	ARID4A	1331.29	-0.569897	0.200689	2.8397	0.00451559	0.103645
ENSG00000032389.12	EIPR1	1260.31	0.220539	0.138091	-1.59706	0.110253	0.478364
ENSG00000032444.16	PNPLA6	3991.14	-0.0854038	0.126776	0.673659	0.500528	0.826819
ENSG00000032742.17	IFT88	1267.64	-0.0115348	0.132107	0.0873139	0.930422	0.9849
ENSG00000033011.13	ALG1	780.984	0.112144	0.100941	-1.11099	0.266572	0.670916
ENSG00000033030.15	ZCCHC8	963.395	-0.140965	0.0688157	2.04844	0.0405165	0.313024
ENSG00000033050.9	ABCF2	529.944	0.0929867	0.0925553	-1.00466	0.31506	0.71047
ENSG00000033100.16	CHPF2	2347.74	-0.104871	0.121185	0.865381	0.38683	0.761542
ENSG00000033122.21	LRRC7	332.78	-0.0672736	0.284411	0.236537	0.813016	0.95187
ENSG00000033170.17	FUT8	1293.68	-0.137385	0.110254	1.24608	0.212736	0.616494
ENSG00000033178.13	UBA6	1231.51	-0.397532	0.124759	3.1864	0.00144055	0.0554173
ENSG00000033327.13	GAB2	2190.47	-0.0842174	0.127487	0.660598	0.50887	0.83197
ENSG00000033627.16	ATP6V0A1	7868.46	-0.26497	0.140586	1.88476	0.0594627	0.368684
ENSG00000033800.13	PIAS1	1793.92	-0.0536009	0.0713567	0.751168	0.452551	0.801805
ENSG00000033867.16	SLC4A7	1345.01	0.0444017	0.2261	-0.19638	0.844312	0.961227
ENSG00000034053.14	APBA2	21.0925	0.104078	0.418941	-0.248432	0.8038	0.949091
ENSG00000034152.19	MAP2K3	2700.75	-0.461939	0.178852	2.5828	0.00980031	0.156443
ENSG00000034239.11	EFCAB1	16.6086	0.670393	0.372952	-1.79753	0.0722513	0.401368
ENSG00000034510.6	TMSB10	7377.17	0.01134	0.290856	-0.0389885	0.9689	0.993663
ENSG00000034533.11	ASTE1	329.579	0.245092	0.0958951	-2.55583	0.0105933	0.162791
ENSG00000034677.13	RNF19A	2805.74	-0.437151	0.10903	4.00944	6.08618e-05	0.009313
ENSG00000034693.15	PEX3	582.768	-0.117567	0.128969	0.91159	0.361985	0.74366
ENSG00000034713.8	GABARAPL2	1941.24	0.039677	0.16039	-0.247378	0.804616	0.949345
ENSG00000034971.17	MYOC	51.1217	-0.135078	0.418142	0.323042	0.746663	0.929612
ENSG00000035115.22	SH3YL1	3390	-0.122754	0.165866	0.740079	0.459252	0.806101
ENSG00000035141.8	FAM136A	1080.93	0.20655	0.154367	-1.33805	0.180881	0.580541
ENSG00000035403.18	VCL	8389.77	-0.217141	0.132719	1.6361	0.101818	0.463854
ENSG00000035499.13	DEPDC1B	97.3216	-0.323193	0.297227	1.08736	0.276877	0.678542
ENSG00000035664.11	DAPK2	564.865	0.128775	0.195384	-0.659086	0.509841	0.832475
ENSG00000035681.9	NSMAF	1139.25	-0.0187597	0.110368	0.169974	0.865031	0.967272
ENSG00000035687.10	ADSS2	1012.21	-0.242332	0.112448	2.15505	0.0311579	0.277316
ENSG00000035720.8	STAP1	106.774	-0.809584	0.276587	2.92705	0.00342196	0.0895838
ENSG00000035862.12	TIMP2	5150.82	-0.0244867	0.15867	0.154325	0.877354	0.971041
ENSG00000035928.16	RFC1	2242.93	-0.156443	0.0921981	1.69682	0.089731	0.437553
ENSG00000036054.13	TBC1D23	964.285	-0.243511	0.0989614	2.46067	0.0138679	0.186544
ENSG00000036257.13	CUL3	2362.36	-0.195942	0.101616	1.92825	0.0538235	0.352165
ENSG00000036448.10	MYOM2	150.638	0.151788	0.3974	-0.381951	0.702498	0.91385
ENSG00000036473.8	OTC	0.593987	1.65117	1.41682	-1.16541	0.243853	NA
ENSG00000036530.9	CYP46A1	287.555	-0.257594	0.184762	1.39419	0.163259	0.559347
ENSG00000036549.13	AC118549.1	2620.95	0.102985	0.074501	-1.38232	0.166872	0.563894
ENSG00000036565.15	SLC18A1	3.9202	0.342589	0.8526	-0.401816	0.687819	NA
ENSG00000036672.16	USP2	3975.29	-0.019668	0.403021	0.0488015	0.961077	0.991545
ENSG00000036828.17	CASR	4024.23	0.144411	0.252087	-0.572863	0.566737	0.859981
ENSG00000037042.9	TUBG2	1381.94	-0.0974501	0.133849	0.728062	0.466576	0.809405
ENSG00000037241.7	RPL26L1	304.096	0.164546	0.229969	-0.715512	0.474293	0.813848
ENSG00000037280.16	FLT4	2331.2	-0.331426	0.243598	1.36054	0.173658	0.571663
ENSG00000037474.15	NSUN2	1894.38	-0.172938	0.0788537	2.19315	0.0282967	0.26413
ENSG00000037637.11	FBXO42	1987.03	0.0762788	0.0618488	-1.23331	0.21746	0.620854
ENSG00000037749.12	MFAP3	893.011	-0.0570979	0.0796382	0.716966	0.473395	0.813313
ENSG00000037757.14	MRI1	1214.87	-0.212325	0.125254	1.69516	0.0900452	0.438233
ENSG00000037897.17	METTL1	641.626	-0.0583451	0.21286	0.274102	0.784007	0.942149
ENSG00000037965.6	HOXC8	388.786	0.100738	0.171007	-0.589087	0.555803	0.855314
ENSG00000038002.9	AGA	501.914	-0.200821	0.167149	1.20145	0.229577	0.633564
ENSG00000038210.14	PI4K2B	512.477	-0.290447	0.128794	2.25513	0.0241251	0.244119
ENSG00000038219.13	BOD1L1	4209.98	-0.0870158	0.0785305	1.10805	0.26784	0.67231
ENSG00000038274.17	MAT2B	2386.55	0.0438151	0.145506	-0.301122	0.763322	0.935608
ENSG00000038295.8	TLL1	511.831	0.00213286	0.198122	-0.0107654	0.991411	0.998827
ENSG00000038358.15	EDC4	2365.02	-0.228102	0.112006	2.03652	0.0416983	0.317244
ENSG00000038382.20	TRIO	9269.87	0.0145255	0.100745	-0.14418	0.885358	0.972817
ENSG00000038427.16	VCAN	6503.32	-0.675224	0.386265	1.74809	0.0804491	0.419465
ENSG00000038532.16	CLEC16A	3766.79	-0.0207913	0.0765843	0.271483	0.78602	0.94294
ENSG00000038945.15	MSR1	558.293	-0.399186	0.190821	2.09194	0.0364439	0.296583
ENSG00000039068.19	CDH1	5013.44	-0.300185	0.167724	1.78976	0.073492	0.404002
ENSG00000039123.16	MTREX	1870.01	-0.150076	0.106311	1.41167	0.158046	0.552051
ENSG00000039139.9	DNAH5	1402.08	0.0370285	0.374535	-0.0988653	0.921245	0.982755
ENSG00000039319.17	ZFYVE16	1796.02	-0.236887	0.113748	2.08256	0.0372911	0.299847
ENSG00000039523.20	RIPOR1	5237.11	-0.364757	0.17773	2.05231	0.0401398	0.311198
ENSG00000039537.13	C6	230.481	-0.340744	0.349076	0.976131	0.328999	0.720201
ENSG00000039560.14	RAI14	2848.3	-0.0951902	0.101968	0.933529	0.350547	0.736077
ENSG00000039600.11	SOX30	32.7232	-0.00729925	0.201636	0.0362002	0.971123	0.993778
ENSG00000039650.12	PNKP	2277.47	-0.140792	0.119771	1.17551	0.23979	0.645106
ENSG00000039987.7	BEST2	12.027	-0.0942737	0.378395	0.249141	0.803251	0.948907
ENSG00000040199.18	PHLPP2	1386.03	-0.0215645	0.09302	0.231826	0.816673	0.952044
ENSG00000040275.17	SPDL1	198.63	0.0415615	0.142002	-0.292682	0.769765	0.937323
ENSG00000040341.18	STAU2	1491.37	-0.038343	0.0693521	0.552874	0.58035	0.865611
ENSG00000040487.13	SLC66A1	784.039	-0.00884495	0.106934	0.0827139	0.934079	0.985791
ENSG00000040531.16	CTNS	2207.38	-0.0207761	0.131808	0.157624	0.874753	0.970548
ENSG00000040608.14	RTN4R	64.0156	-0.101458	0.282677	0.358918	0.719656	0.919798
ENSG00000040633.13	PHF23	1624.14	0.0353839	0.143185	-0.24712	0.804816	0.949383
ENSG00000040731.10	CDH10	7.81429	-1.27804	0.611345	2.09054	0.036569	0.296934
ENSG00000040933.16	INPP4A	2654.56	-0.0620469	0.137248	0.452078	0.651213	0.894891
ENSG00000041353.10	RAB27B	41.5501	-0.187059	0.390579	0.478926	0.631991	0.886378
ENSG00000041357.16	PSMA4	1343.92	-0.138007	0.126444	1.09145	0.275075	0.677881
ENSG00000041515.16	MYO16	60.4112	-0.461153	0.281436	1.63857	0.101302	0.462624
ENSG00000041802.11	LSG1	1813.72	0.312052	0.0927275	-3.36525	0.000764735	0.0378555
ENSG00000041880.14	PARP3	1494.26	-0.119146	0.0968205	1.23058	0.218479	0.622564
ENSG00000041982.16	TNC	8614.84	-0.165121	0.424794	0.388707	0.697493	0.911363
ENSG00000041988.15	THAP3	529.893	0.265098	0.111186	-2.38427	0.0171129	0.206885
ENSG00000042062.13	RIPOR3	4304.72	0.344705	0.164032	-2.10145	0.0356017	0.293629
ENSG00000042088.14	TDP1	787.205	0.0202133	0.125437	-0.161143	0.871981	0.969793
ENSG00000042286.15	AIFM2	835.729	0.0577962	0.123898	-0.466482	0.64087	0.889799
ENSG00000042304.12	C2orf83	1.32189	1.30827	1.09735	-1.1922	0.233182	NA
ENSG00000042317.17	SPATA7	635.785	-0.256367	0.143923	1.78128	0.0748661	0.407364
ENSG00000042429.12	MED17	642.732	0.0488668	0.0694037	-0.704095	0.481374	0.817072
ENSG00000042445.14	RETSAT	5289.04	0.0897531	0.25281	-0.355021	0.722574	0.921163
ENSG00000042493.16	CAPG	2648.72	0.0990855	0.213262	-0.464618	0.642205	0.890291
ENSG00000042753.12	AP2S1	1217.67	0.137027	0.196804	-0.696263	0.486264	0.81995
ENSG00000042781.14	USH2A	228.933	0.589436	0.455518	-1.29399	0.195669	0.598257
ENSG00000042813.8	ZPBP	8.18736	0.855771	0.451132	-1.89694	0.0578354	0.36354
ENSG00000042832.12	TG	454.736	0.359748	0.200744	-1.79207	0.0731211	0.403267
ENSG00000042980.13	ADAM28	913.029	-0.240508	0.198436	1.21202	0.225506	0.629746
ENSG00000043039.7	BARX2	193.181	-0.414225	0.247537	1.67339	0.0942509	0.449429
ENSG00000043093.15	DCUN1D1	915.891	-0.151759	0.0913496	1.6613	0.0966528	0.453593
ENSG00000043143.20	JADE2	5490.34	0.121887	0.0924851	-1.31791	0.187532	0.589098
ENSG00000043355.12	ZIC2	0.823733	-0.29346	1.6255	0.180535	0.856733	NA
ENSG00000043462.12	LCP2	932.556	-0.288294	0.276411	1.04299	0.296953	0.696764
ENSG00000043514.17	TRIT1	899.57	0.088774	0.0753181	-1.17866	0.238536	0.643377
ENSG00000043591.6	ADRB1	120.207	-0.336934	0.299656	1.1244	0.260842	0.665698
ENSG00000044012.4	GUCA2B	3.55009	0.122557	0.768637	-0.159448	0.873316	NA
ENSG00000044090.10	CUL7	2563.88	0.0906857	0.0961877	-0.9428	0.345783	0.732745
ENSG00000044115.21	CTNNA1	15841.1	-0.110642	0.0938744	1.17862	0.23855	0.643377
ENSG00000044446.12	PHKA2	2313	0.0193315	0.0797309	-0.242459	0.808425	0.95076
ENSG00000044459.15	CNTLN	581.167	-0.210324	0.130716	1.60902	0.107613	0.473903
ENSG00000044524.11	EPHA3	157.399	0.0191374	0.308269	-0.0620801	0.950499	0.989509
ENSG00000044574.8	HSPA5	10607.8	-0.0330667	0.183485	0.180214	0.856984	0.964439
ENSG00000046604.13	DSG2	3213.15	-0.415635	0.123364	3.36917	0.000753952	0.0378079
ENSG00000046647.13	GEMIN8	779.737	0.156426	0.118606	-1.31887	0.187212	0.589022
ENSG00000046651.15	OFD1	1408.75	-0.244875	0.13602	1.80028	0.0718159	0.400824
ENSG00000046653.15	GPM6B	357.275	0.129553	0.20067	-0.645601	0.518538	0.837514
ENSG00000046774.10	MAGEC2	1.59686	1.5622	1.11101	-1.40611	0.159692	NA
ENSG00000046889.19	PREX2	1267.21	-0.0698267	0.122278	0.571048	0.567967	0.860334
ENSG00000047056.16	WDR37	1908.11	-0.0407364	0.0403275	1.01014	0.312428	0.708035
ENSG00000047188.16	YTHDC2	1762.68	-0.175214	0.0824592	2.12486	0.0335982	0.286984
ENSG00000047230.15	CTPS2	905.124	0.0695335	0.0695001	-1.00048	0.317078	0.712378
ENSG00000047249.18	ATP6V1H	2248.94	-0.145024	0.132534	1.09424	0.273851	0.677106
ENSG00000047315.17	POLR2B	3032.55	-0.100367	0.0714886	1.40395	0.160332	0.555336
ENSG00000047346.12	FAM214A	1587.17	-0.274864	0.137242	2.00276	0.0452028	0.327947
ENSG00000047365.12	ARAP2	1481.51	-0.251718	0.133751	1.88199	0.0598378	0.369864
ENSG00000047410.14	TPR	4435.6	-0.232042	0.158934	1.45999	0.144292	0.53248
ENSG00000047457.14	CP	598.483	-0.17466	0.289111	0.604126	0.54576	0.850244
ENSG00000047578.13	KIAA0556	2743.76	-0.00300689	0.0876646	0.0342999	0.972638	0.994122
ENSG00000047579.20	DTNBP1	1038.74	0.032487	0.133723	-0.242942	0.80805	0.950617
ENSG00000047597.7	XK	79.4977	0.13112	0.248328	-0.528012	0.597491	0.87218
ENSG00000047617.15	ANO2	168.269	0.245326	0.284091	-0.863548	0.387836	0.762121
ENSG00000047621.12	C12orf4	498.591	0.0654474	0.0964961	-0.678239	0.49762	0.825349
ENSG00000047634.15	SCML1	427.63	-0.544327	0.144681	3.76227	0.000168381	0.0158593
ENSG00000047644.19	WWC3	2548.76	-0.0452367	0.0866937	0.521799	0.60181	0.874084
ENSG00000047648.23	ARHGAP6	2085.15	-0.111958	0.152029	0.736422	0.461474	0.807016
ENSG00000047662.5	FAM184B	151.675	-0.0567476	0.14554	0.38991	0.696603	0.91109
ENSG00000047849.21	MAP4	14441	-0.0392681	0.0739948	0.530688	0.595635	0.871281
ENSG00000047932.14	GOPC	818.302	-0.204227	0.0844609	2.41801	0.0156057	0.197529
ENSG00000047936.10	ROS1	59.5533	-0.635609	0.48092	1.32165	0.186283	0.587792
ENSG00000048028.11	USP28	1127.26	0.00757233	0.0598908	-0.126436	0.899387	0.975823
ENSG00000048052.21	HDAC9	633.722	-0.213541	0.201463	1.05995	0.289165	0.689131
ENSG00000048140.18	TSPAN17	1771.68	0.0733344	0.127351	-0.575847	0.564719	0.858648
ENSG00000048162.21	NOP16	404.188	0.255677	0.162362	-1.57473	0.115319	0.486233
ENSG00000048342.16	CC2D2A	3329.59	-0.0227353	0.102793	0.221176	0.824955	0.953976
ENSG00000048392.12	RRM2B	1061.01	-0.188622	0.109209	1.72716	0.0841386	0.42742
ENSG00000048405.10	ZNF800	958.722	-0.264552	0.109987	2.40529	0.0161595	0.200795
ENSG00000048462.11	TNFRSF17	92.6646	0.441169	0.349137	-1.2636	0.206375	0.610874
ENSG00000048471.14	SNX29	12292.5	-0.169164	0.116467	1.45246	0.146375	0.536708
ENSG00000048540.15	LMO3	198.346	0.392171	0.230875	-1.69863	0.0893889	0.436865
ENSG00000048544.6	MRPS10	816.771	-0.159631	0.100739	1.5846	0.113057	0.482628
ENSG00000048545.14	GUCA1A	0.369721	-0.523356	1.7428	0.300295	0.763952	NA
ENSG00000048649.13	RSF1	2702.38	-0.158927	0.0845268	1.8802	0.0600811	0.370946
ENSG00000048707.15	VPS13D	15237	0.107906	0.0714954	-1.50927	0.131229	0.512171
ENSG00000048740.18	CELF2	1202.35	-0.242581	0.250262	0.969309	0.332391	0.723254
ENSG00000048828.17	FAM120A	8675.08	-0.0179661	0.0577816	0.310932	0.755852	0.933234
ENSG00000048991.16	R3HDM1	1297.19	-0.061848	0.0642061	0.963273	0.33541	0.726043
ENSG00000049089.15	COL9A2	754.728	-0.238668	0.235995	1.01132	0.311861	0.707765
ENSG00000049130.16	KITLG	1575.58	-0.351317	0.175274	2.00439	0.0450287	0.327375
ENSG00000049167.14	ERCC8	370.404	0.0380489	0.0976423	-0.389676	0.696776	0.911158
ENSG00000049192.15	ADAMTS6	178.106	0.239868	0.233828	-1.02583	0.304971	0.702373
ENSG00000049239.13	H6PD	6867.11	0.018707	0.121061	-0.154526	0.877195	0.971027
ENSG00000049245.13	VAMP3	2255.38	-0.090804	0.107106	0.847797	0.396551	0.765925
ENSG00000049246.14	PER3	2360.59	0.628651	0.255894	-2.45668	0.0140227	0.187235
ENSG00000049247.13	UTS2	20.0224	0.229898	0.539328	-0.426268	0.669913	0.901597
ENSG00000049249.9	TNFRSF9	44.7339	-0.830557	0.412978	2.01114	0.0443105	0.324801
ENSG00000049283.18	EPN3	571.566	-0.126313	0.183354	0.6889	0.490886	0.822425
ENSG00000049323.16	LTBP1	2078.52	0.366123	0.240019	-1.52539	0.127162	0.505931
ENSG00000049449.10	RCN1	672.412	-0.094438	0.201797	0.467986	0.639795	0.889491
ENSG00000049540.17	ELN	1167.31	0.0134379	0.197988	-0.0678722	0.945887	0.988459
ENSG00000049541.11	RFC2	472.465	0.0733609	0.133195	-0.550776	0.581787	0.865861
ENSG00000049618.24	ARID1B	10379.2	-0.0455311	0.0609276	0.747299	0.454883	0.803621
ENSG00000049656.14	CLPTM1L	2246.83	0.279938	0.213616	-1.31048	0.190035	0.591838
ENSG00000049759.18	NEDD4L	11296.3	-0.244987	0.140275	1.74647	0.080729	0.419785
ENSG00000049768.16	FOXP3	77.8887	-0.242465	0.307108	0.789509	0.429815	0.78857
ENSG00000049769.14	PPP1R3F	337.017	0.136823	0.118912	-1.15062	0.249888	0.655608
ENSG00000049860.14	HEXB	2561.71	-0.478657	0.175736	2.72373	0.006455	0.124416
ENSG00000049883.15	PTCD2	891.817	0.31563	0.108145	-2.91857	0.00351639	0.0912497
ENSG00000050030.15	NEXMIF	350.969	0.0610127	0.121359	-0.502746	0.615143	0.879479
ENSG00000050130.18	JKAMP	929.852	-0.2428	0.112471	2.15879	0.0308668	0.276146
ENSG00000050165.18	DKK3	2001.6	0.482912	0.193517	-2.49545	0.0125799	0.1767
ENSG00000050327.15	ARHGEF5	1614.51	-0.335597	0.184693	1.81705	0.0692091	0.395396
ENSG00000050344.9	NFE2L3	1201.88	-0.285326	0.139718	2.04216	0.0411356	0.314901
ENSG00000050393.11	MCUR1	2112.79	-0.113356	0.141893	0.798884	0.424358	0.784743
ENSG00000050405.13	LIMA1	3395.79	-0.16377	0.0981121	1.66922	0.0950745	0.450738
ENSG00000050426.16	LETMD1	2805.6	0.160955	0.0877286	-1.83469	0.0665516	0.389779
ENSG00000050438.17	SLC4A8	497.261	-0.216986	0.30444	0.712737	0.476008	0.814275
ENSG00000050555.18	LAMC3	2313.5	0.186103	0.341189	-0.545455	0.58544	0.867059
ENSG00000050628.20	PTGER3	4100.52	-0.556843	0.237291	2.34667	0.018942	0.216555
ENSG00000050730.16	TNIP3	14.6651	0.0735071	0.572633	-0.128367	0.897859	0.975438
ENSG00000050748.17	MAPK9	1508.37	0.0678712	0.06471	-1.04885	0.294246	0.693597
ENSG00000050767.17	COL23A1	290.564	0.0160789	0.192272	-0.0836257	0.933354	0.985707
ENSG00000050820.17	BCAR1	6935.15	-0.272365	0.16528	1.6479	0.0993742	0.459432
ENSG00000051009.11	FAM160A2	2840.48	0.00830601	0.0688116	-0.120706	0.903924	0.977459
ENSG00000051108.15	HERPUD1	6497.14	-0.229028	0.148309	1.54426	0.122526	0.497381
ENSG00000051128.19	HOMER3	1125.77	-0.120164	0.168252	0.714194	0.475107	0.814032
ENSG00000051180.17	RAD51	45.1284	-0.0693985	0.20523	0.33815	0.73525	0.925144
ENSG00000051341.14	POLQ	60.5732	0.112718	0.251454	-0.448266	0.653961	0.895674
ENSG00000051382.9	PIK3CB	2535.03	-0.022686	0.113997	0.199006	0.842258	0.96032
ENSG00000051523.11	CYBA	4932.65	0.445051	0.186966	-2.38038	0.0172947	0.207922
ENSG00000051596.10	THOC3	554.881	-0.170471	0.199379	0.855011	0.392545	0.763944
ENSG00000051620.11	HEBP2	2405.83	0.280414	0.124293	-2.25607	0.024066	0.243749
ENSG00000051825.15	MPHOSPH9	1442.76	0.127941	0.0608272	-2.10335	0.0354353	0.293132
ENSG00000052126.14	PLEKHA5	6268.15	-0.0576294	0.164748	0.349803	0.726487	0.921985
ENSG00000052344.16	PRSS8	2471.06	0.101458	0.177987	-0.57003	0.568657	0.860334
ENSG00000052723.12	SIKE1	1148.46	-0.122686	0.07311	1.6781	0.0933283	0.447315
ENSG00000052749.14	RRP12	1248.16	-0.115259	0.160403	0.718557	0.472414	0.812623
ENSG00000052795.13	FNIP2	7762.55	-0.186055	0.144534	1.28727	0.198	0.600708
ENSG00000052802.13	MSMO1	764.331	-0.600521	0.210131	2.85784	0.00426537	0.100444
ENSG00000052841.15	TTC17	4150.89	-0.0802574	0.0633726	1.26644	0.205357	0.609581
ENSG00000052850.8	ALX4	67.1119	0.360664	0.244256	-1.47658	0.139788	0.525624
ENSG00000053108.17	FSTL4	395.378	-0.0265924	0.311016	0.0855018	0.931862	0.985406
ENSG00000053254.15	FOXN3	3016.42	-0.201566	0.100215	2.01134	0.0442895	0.324801
ENSG00000053328.8	METTL24	298.052	-0.0129851	0.148262	0.0875823	0.930209	0.984754
ENSG00000053371.12	AKR7A2	5362.11	0.224456	0.234287	-0.958039	0.338043	0.727922
ENSG00000053372.5	MRTO4	934.318	0.269918	0.113157	-2.38534	0.0170635	0.206777
ENSG00000053438.11	NNAT	370.525	0.0789093	0.0890721	-0.885904	0.375669	0.753275
ENSG00000053501.13	USE1	657.224	0.179375	0.165053	-1.08677	0.277138	0.678542
ENSG00000053524.12	MCF2L2	152.676	0.119136	0.25725	-0.463112	0.643284	0.890564
ENSG00000053702.15	NRIP2	1423.19	0.0630724	0.089289	-0.706385	0.479949	0.816121
ENSG00000053747.16	LAMA3	640.896	-0.277963	0.246581	1.12727	0.25963	0.664425
ENSG00000053770.12	AP5M1	2224.02	-0.0789957	0.120427	0.655964	0.511847	0.833382
ENSG00000053900.10	ANAPC4	738.556	-0.0918621	0.0994671	0.923543	0.355724	0.739707
ENSG00000053918.18	KCNQ1	1077.98	-0.0512581	0.143507	0.357182	0.720956	0.920379
ENSG00000054116.12	TRAPPC3	1889.16	0.155947	0.195948	-0.795857	0.426115	0.786295
ENSG00000054118.15	THRAP3	5774.44	-0.122756	0.0779411	1.57499	0.115259	0.486232
ENSG00000054148.18	PHPT1	2265.68	0.224813	0.183699	-1.22381	0.221023	0.624643
ENSG00000054179.12	ENTPD2	656.853	-0.154138	0.171062	0.901066	0.367553	0.746925
ENSG00000054219.11	LY75	132.988	-0.237096	0.25635	0.924889	0.355024	0.739474
ENSG00000054267.22	ARID4B	1900.22	-0.253613	0.116658	2.17399	0.029706	0.271055
ENSG00000054277.14	OPN3	141.038	0.144376	0.13517	-1.06811	0.285473	0.686059
ENSG00000054282.16	SDCCAG8	54.4309	-0.576758	0.480788	1.19961	0.230291	0.634479
ENSG00000054356.14	PTPRN	2.91621	1.40228	0.875234	-1.60217	0.109117	NA
ENSG00000054392.13	HHAT	649.665	-0.119995	0.127283	0.942742	0.345813	0.732745
ENSG00000054523.17	KIF1B	9721.9	-0.050947	0.0954171	0.53394	0.593383	0.870851
ENSG00000054598.9	FOXC1	1381.56	-0.170089	0.234402	0.725629	0.468066	0.810193
ENSG00000054611.14	TBC1D22A	2268.04	0.0138422	0.0621886	-0.222585	0.823859	0.953542
ENSG00000054654.18	SYNE2	51640.6	-0.203019	0.130596	1.55455	0.120053	0.493782
ENSG00000054690.14	PLEKHH1	2573.49	-0.116545	0.120214	0.969482	0.332305	0.723254
ENSG00000054793.14	ATP9A	3904.99	0.188212	0.112749	-1.6693	0.0950573	0.450738
ENSG00000054796.13	SPO11	0.110271	0.759024	4.68708	-0.16194	0.871353	NA
ENSG00000054803.4	CBLN4	53.4871	0.286071	0.400629	-0.714054	0.475193	0.814032
ENSG00000054938.15	CHRDL2	61.8233	0.176959	0.214329	-0.82564	0.409008	0.774143
ENSG00000054965.10	FAM168A	4293.46	0.0912218	0.07005	-1.30224	0.192835	0.595505
ENSG00000054967.13	RELT	448.481	-0.802245	0.331211	2.42216	0.0154287	0.196101
ENSG00000054983.17	GALC	1352.7	-0.0516495	0.0769692	0.671041	0.502195	0.827118
ENSG00000055044.11	NOP58	654.945	-0.236851	0.130675	1.81252	0.0699052	0.396204
ENSG00000055070.17	SZRD1	3365.57	0.0298175	0.0882096	-0.338031	0.73534	0.92515
ENSG00000055118.15	KCNH2	107.612	-0.303854	0.196491	1.5464	0.122008	0.496392
ENSG00000055130.17	CUL1	1895.65	-0.0691928	0.0669077	1.03415	0.301065	0.700351
ENSG00000055147.19	FAM114A2	949.455	0.104752	0.141681	-0.739357	0.45969	0.806405
ENSG00000055163.20	CYFIP2	18807.2	0.168801	0.175467	-0.962009	0.336045	0.726703
ENSG00000055208.19	TAB2	3364.95	-0.178096	0.0782231	2.27678	0.0227996	0.23697
ENSG00000055211.14	GINM1	1769.47	-0.254455	0.173614	1.46564	0.142748	0.529971
ENSG00000055332.18	EIF2AK2	3075.23	-0.144477	0.0982814	1.47003	0.141553	0.527978
ENSG00000055483.19	USP36	3251.23	-0.444378	0.119084	3.73165	0.000190231	0.0172228
ENSG00000055609.18	KMT2C	15052.7	0.0300438	0.0590458	-0.508821	0.610877	0.877803
ENSG00000055732.13	MCOLN3	572.956	-0.486467	0.207725	2.34188	0.019187	0.218224
ENSG00000055813.6	CCDC85A	92.9177	0.281677	0.188501	-1.49429	0.135099	0.517849
ENSG00000055917.15	PUM2	5646.98	0.0840146	0.0704153	-1.19313	0.232819	0.637471
ENSG00000055950.16	MRPL43	1370.08	0.23143	0.198708	-1.16468	0.24415	0.648476
ENSG00000055955.17	ITIH4	94.0832	0.0450991	0.222884	-0.202343	0.839648	0.959624
ENSG00000055957.11	ITIH1	8.50746	-0.653631	0.443212	1.47476	0.140277	0.52643
ENSG00000056050.7	HPF1	180.525	-0.148959	0.158938	0.937213	0.348649	0.734547
ENSG00000056097.16	ZFR	2919.46	-0.116763	0.0920122	1.269	0.204442	0.608673
ENSG00000056277.16	ZNF280C	244.922	-0.045105	0.101972	0.442327	0.658253	0.89718
ENSG00000056291.17	NPFFR2	8.67319	-0.819611	0.920417	0.890477	0.37321	0.751701
ENSG00000056487.16	PHF21B	283.56	-0.0443001	0.218549	0.202701	0.839369	0.959616
ENSG00000056558.11	TRAF1	1359.79	-1.03412	0.235435	4.39239	1.1211e-05	0.0031789
ENSG00000056586.16	RC3H2	3432.83	-0.0370804	0.0775201	0.478333	0.632413	0.886589
ENSG00000056736.10	IL17RB	3928.82	0.146858	0.245011	-0.599395	0.54891	0.851413
ENSG00000056972.20	TRAF3IP2	1089.73	0.057261	0.0936633	-0.61135	0.540968	0.84813
ENSG00000056998.20	GYG2	221.703	0.0133191	0.23447	-0.0568051	0.9547	0.990609
ENSG00000057019.16	DCBLD2	2184.63	-0.122369	0.168414	0.726599	0.467472	0.810151
ENSG00000057149.16	SERPINB3	0.619685	0.585169	1.27112	-0.460358	0.645259	NA
ENSG00000057252.13	SOAT1	1744.06	-0.22545	0.095357	2.36427	0.0180655	0.211346
ENSG00000057294.15	PKP2	970.019	-0.118054	0.165262	0.714346	0.475013	0.814032
ENSG00000057468.7	MSH4	31.3653	0.829561	0.226744	-3.65859	0.000253607	0.0202594
ENSG00000057593.14	F7	92.4481	-0.00855721	0.268877	0.0318257	0.974611	0.994561
ENSG00000057608.17	GDI2	6128.19	-0.0119751	0.120215	0.0996139	0.920651	0.982627
ENSG00000057657.17	PRDM1	446.089	-0.64943	0.300947	2.15795	0.0309315	0.276205
ENSG00000057663.16	ATG5	725.616	-0.0696876	0.103585	0.67276	0.5011	0.827097
ENSG00000057704.13	TMCC3	1537.9	0.0489321	0.13618	-0.35932	0.719356	0.919702
ENSG00000057757.10	PITHD1	1114.15	0.042216	0.149821	-0.281777	0.778115	0.940205
ENSG00000057935.13	MTA3	1633.39	0.092177	0.0551653	-1.67092	0.0947371	0.44998
ENSG00000058056.9	USP13	1114.98	0.130721	0.149632	-0.873618	0.382326	0.759444
ENSG00000058063.16	ATP11B	2409.17	-0.12766	0.0894945	1.42646	0.153735	0.546545
ENSG00000058085.15	LAMC2	1225.2	-0.586097	0.351534	1.66726	0.0954632	0.451521
ENSG00000058091.17	CDK14	2888.5	-0.115506	0.191096	0.60444	0.545551	0.850162
ENSG00000058262.10	SEC61A1	8405.61	-0.04186	0.0733744	0.570499	0.568339	0.860334
ENSG00000058272.19	PPP1R12A	2212.24	-0.272713	0.130408	2.09123	0.0365078	0.296659
ENSG00000058335.15	RASGRF1	156.58	-0.64474	0.298377	2.16082	0.0307092	0.275808
ENSG00000058404.20	CAMK2B	302.005	-0.128724	0.316762	0.406374	0.684468	0.907566
ENSG00000058453.17	CROCC	2637.07	-0.220504	0.187617	1.17529	0.23988	0.645125
ENSG00000058600.16	POLR3E	2167.35	-0.0925517	0.059291	1.56097	0.11853	0.491258
ENSG00000058668.14	ATP2B4	5417.27	-0.0222908	0.101889	0.218775	0.826826	0.954414
ENSG00000058673.16	ZC3H11A	46.9936	-0.254456	0.226636	1.12275	0.261544	0.666318
ENSG00000058729.11	RIOK2	347.591	-0.141019	0.130514	1.08049	0.279925	0.68046
ENSG00000058799.15	YIPF1	949.223	0.101191	0.117312	-0.862582	0.388367	0.762148
ENSG00000058804.12	NDC1	557.501	-0.0426298	0.0800786	0.532349	0.594484	0.871023
ENSG00000058866.15	DGKG	632.018	0.445991	0.358281	-1.24481	0.213202	0.61689
ENSG00000059122.16	FLYWCH1	2965.89	-0.0937022	0.223044	0.420107	0.674407	0.903246
ENSG00000059145.19	UNKL	1216	-0.208226	0.176753	1.17806	0.238772	0.643644
ENSG00000059377.18	TBXAS1	800.784	-0.170589	0.168049	1.01511	0.310051	0.706333
ENSG00000059378.13	PARP12	1460.32	0.0219076	0.131645	-0.166415	0.86783	0.967927
ENSG00000059573.9	ALDH18A1	2002.58	0.0695765	0.148663	-0.468013	0.639775	0.889491
ENSG00000059588.10	TARBP1	1906.75	-0.102481	0.0798948	1.2827	0.199598	0.602149
ENSG00000059691.12	GATB	1406.71	-0.0028783	0.132722	0.0216867	0.982698	0.996976
ENSG00000059728.11	MXD1	870.394	-0.555366	0.188386	2.94802	0.00319814	0.0857918
ENSG00000059758.8	CDK17	1288.44	-0.293089	0.0948747	3.08922	0.00200684	0.0660923
ENSG00000059769.20	DNAJC25	227.127	-0.150971	0.176112	0.857245	0.39131	0.763523
ENSG00000059804.16	SLC2A3	1282.16	-1.66186	0.536674	3.09659	0.00195758	0.0652385
ENSG00000059915.17	PSD	204.146	-0.0934211	0.163207	0.572409	0.567045	0.860214
ENSG00000060069.17	CTDP1	536.166	-0.0124337	0.121232	0.102561	0.918312	0.982076
ENSG00000060138.13	YBX3	3725.07	-0.55283	0.158952	3.47798	0.000505211	0.0299933
ENSG00000060140.9	STYK1	22.2723	-0.349855	0.409999	0.853305	0.39349	0.764894
ENSG00000060237.17	WNK1	23850.7	-0.171806	0.132691	1.29478	0.195395	0.598037
ENSG00000060303.5	RPS17P5	0.631251	-0.796649	1.34912	0.590497	0.554858	NA
ENSG00000060339.14	CCAR1	2227.05	-0.190895	0.0991469	1.92537	0.0541826	0.352771
ENSG00000060491.16	OGFR	2406.7	-0.277315	0.0918341	3.01974	0.00252995	0.0753048
ENSG00000060558.4	GNA15	173.535	-0.533946	0.291113	1.83416	0.0666309	0.389962
ENSG00000060566.14	CREB3L3	119.377	0.024496	0.607369	-0.0403313	0.967829	0.993383
ENSG00000060642.11	PIGV	1016.42	0.300879	0.122067	-2.46486	0.0137067	0.185608
ENSG00000060656.20	PTPRU	774.842	-0.210267	0.207429	1.01368	0.310733	0.706944
ENSG00000060688.13	SNRNP40	1219.87	0.283324	0.138314	-2.04841	0.0405194	0.313024
ENSG00000060709.15	RIMBP2	691.757	0.0258136	0.382652	-0.0674595	0.946216	0.988459
ENSG00000060718.22	COL11A1	65.4812	-0.149312	0.390074	0.382777	0.701885	0.913488
ENSG00000060749.15	QSER1	2387.97	-0.126993	0.0799076	1.58925	0.112005	0.480469
ENSG00000060762.19	MPC1	1684.96	-0.00894102	0.215277	0.0415327	0.966871	0.993057
ENSG00000060971.18	ACAA1	9727.52	0.300727	0.276925	-1.08595	0.277501	0.678762
ENSG00000060982.15	BCAT1	275.25	0.230093	0.235418	-0.977383	0.328379	0.719714
ENSG00000061273.18	HDAC7	5028.4	-0.148253	0.204202	0.726012	0.467831	0.810193
ENSG00000061337.15	LZTS1	646.28	0.193976	0.2293	-0.845948	0.397582	0.766859
ENSG00000061455.11	PRDM6	96.5653	0.126989	0.164943	-0.769899	0.44136	0.794282
ENSG00000061492.12	WNT8A	2.91724	-0.416693	0.584748	0.712602	0.476092	NA
ENSG00000061656.10	SPAG4	236.638	-0.515761	0.232119	2.22197	0.0262856	0.254448
ENSG00000061676.15	NCKAP1	6367.85	-0.172844	0.115606	1.49511	0.134885	0.517579
ENSG00000061794.13	MRPS35	1445.64	-0.0203116	0.170361	0.119227	0.905096	0.978142
ENSG00000061918.13	GUCY1B1	1047.46	-0.0434556	0.114912	0.378165	0.705308	0.914949
ENSG00000061936.9	SFSWAP	2913.99	-0.0861597	0.0632779	1.36161	0.173322	0.571399
ENSG00000061938.19	TNK2	2443.06	-0.224119	0.223217	1.00404	0.315358	0.71081
ENSG00000061987.16	MON2	4412.66	0.0158351	0.0680598	-0.232664	0.816022	0.952044
ENSG00000062038.14	CDH3	925.556	-0.149224	0.265237	0.562607	0.573702	0.862332
ENSG00000062096.15	ARSF	437.756	0.340211	0.410734	-0.828299	0.407501	0.773667
ENSG00000062194.16	GPBP1	2077.95	-0.239612	0.104372	2.29575	0.0216902	0.231104
ENSG00000062282.15	DGAT2	256.062	0.0665334	0.378111	-0.175962	0.860323	0.96578
ENSG00000062370.16	ZNF112	247.776	-0.0706715	0.146336	0.482939	0.629139	0.885097
ENSG00000062485.19	CS	5872.69	-0.0926705	0.0777804	1.19144	0.233482	0.638108
ENSG00000062524.16	LTK	160.752	0.0559996	0.284134	-0.197089	0.843758	0.961022
ENSG00000062582.14	MRPS24	29.228	0.633328	0.25836	-2.45134	0.0142326	0.188571
ENSG00000062598.18	ELMO2	2044.68	-0.0304023	0.0533019	0.570379	0.56842	0.860334
ENSG00000062650.19	WAPL	3110.78	-0.0518049	0.0677609	0.764525	0.444554	0.796184
ENSG00000062716.13	VMP1	5536.87	-1.46768	0.293099	5.00746	5.51535e-07	0.000374504
ENSG00000062725.10	APPBP2	1861.79	-0.260833	0.0804954	3.24034	0.00119385	0.0501434
ENSG00000062822.15	POLD1	593.896	-0.143175	0.134349	1.0657	0.28656	0.68693
ENSG00000063015.20	SEZ6	210.207	0.265569	0.156889	-1.69271	0.0905098	0.439192
ENSG00000063046.17	EIF4B	15566.9	0.121157	0.118874	-1.0192	0.308108	0.705257
ENSG00000063127.16	SLC6A16	579.887	-0.0362733	0.152862	0.237295	0.812428	0.95182
ENSG00000063169.10	BICRA	1121.7	-0.406255	0.263276	1.54308	0.122812	0.498203
ENSG00000063176.16	SPHK2	2818.32	-0.109012	0.180497	0.603955	0.545874	0.850258
ENSG00000063177.13	RPL18	10806.1	0.412887	0.280942	-1.46965	0.141656	0.528029
ENSG00000063180.9	CA11	326.798	-0.0862254	0.141881	0.607731	0.543366	0.848949
ENSG00000063241.8	ISOC2	2936.93	0.195898	0.263838	-0.742494	0.457788	0.805355
ENSG00000063244.12	U2AF2	4166.5	-0.201667	0.0888732	2.26916	0.0232589	0.239294
ENSG00000063245.15	EPN1	8696.95	-0.00958594	0.11383	0.0842125	0.932887	0.985664
ENSG00000063322.15	MED29	2876.79	-0.056453	0.091193	0.61905	0.535884	0.845736
ENSG00000063438.17	AHRR	13.1886	0.303902	0.588069	-0.51678	0.605309	0.875647
ENSG00000063515.2	GSC2	0.331118	0.112995	2.01637	-0.0560388	0.955311	NA
ENSG00000063587.15	ZNF275	1842.44	0.0409309	0.091173	-0.448937	0.653477	0.895674
ENSG00000063601.17	MTMR1	1318	-0.0151579	0.077421	0.195785	0.844779	0.96146
ENSG00000063660.9	GPC1	1793.01	-0.265906	0.217545	1.2223	0.221594	0.625696
ENSG00000063761.16	ADCK1	633.824	0.030671	0.0836518	-0.366651	0.713879	0.917122
ENSG00000063854.13	HAGH	3760.55	0.0683897	0.233933	-0.292347	0.770021	0.937323
ENSG00000063978.16	RNF4	2845.67	0.0181825	0.0654127	-0.277966	0.781038	0.941131
ENSG00000064012.22	CASP8	1178.19	0.0796328	0.11061	-0.719941	0.471561	0.812236
ENSG00000064042.18	LIMCH1	5516.17	-0.0329745	0.072038	0.457737	0.647141	0.89287
ENSG00000064102.15	INTS13	560.073	-0.140044	0.111035	1.26127	0.207213	0.612051
ENSG00000064115.11	TM7SF3	9235.59	0.120142	0.233404	-0.514736	0.606738	0.876103
ENSG00000064195.7	DLX3	14.3257	0.963223	0.445951	-2.15993	0.030778	0.27585
ENSG00000064199.6	SPA17	166.741	-0.189975	0.14616	1.29977	0.193678	0.596031
ENSG00000064201.16	TSPAN32	236.295	0.0380829	0.347633	-0.109549	0.912767	0.980515
ENSG00000064205.10	CCN5	33.9343	1.88274	0.52617	-3.57821	0.000345961	0.0236392
ENSG00000064218.5	DMRT3	0.42809	1.07527	1.78022	-0.604008	0.545839	NA
ENSG00000064225.12	ST3GAL6	947.896	-0.405456	0.149356	2.71469	0.00663387	0.126665
ENSG00000064270.12	ATP2C2	371.238	0.236822	0.23046	-1.02761	0.304135	0.701913
ENSG00000064300.9	NGFR	535.374	0.126334	0.297328	-0.424899	0.670911	0.902066
ENSG00000064309.14	CDON	557.756	0.317696	0.18396	-1.72698	0.0841708	0.427517
ENSG00000064313.12	TAF2	1377.45	-0.111131	0.0799235	1.39047	0.164387	0.56049
ENSG00000064393.16	HIPK2	31176.6	-0.0013295	0.0904016	0.0147066	0.988266	0.998127
ENSG00000064419.13	TNPO3	3063.36	0.00761789	0.0536796	-0.141914	0.887148	0.973212
ENSG00000064489.23	BORCS8-MEF2B	10.4277	0.336794	0.389141	-0.865482	0.386774	0.761542
ENSG00000064490.14	RFXANK	783.649	0.211583	0.148973	-1.42027	0.155528	0.549254
ENSG00000064545.15	TMEM161A	1227.84	-0.0166742	0.111782	0.149167	0.881422	0.972126
ENSG00000064547.14	LPAR2	224.86	-0.0529129	0.247599	0.213704	0.830778	0.956259
ENSG00000064601.19	CTSA	10230.9	-0.368071	0.178973	2.05657	0.039728	0.309848
ENSG00000064607.17	SUGP2	6702.17	-0.0649153	0.0639559	1.015	0.310105	0.706357
ENSG00000064651.14	SLC12A2	1341.15	-0.342866	0.125669	2.72834	0.00636546	0.123497
ENSG00000064652.11	SNX24	714.873	-0.123677	0.105132	1.1764	0.239437	0.644849
ENSG00000064655.19	EYA2	566.089	-0.0102498	0.220953	0.0463888	0.963	0.991937
ENSG00000064666.15	CNN2	3603.73	0.00342258	0.166372	-0.0205719	0.983587	0.997098
ENSG00000064687.13	ABCA7	1497.22	-0.242712	0.258446	0.939119	0.34767	0.73396
ENSG00000064692.19	SNCAIP	248.296	0.578028	0.266615	-2.16803	0.0301566	0.273787
ENSG00000064703.12	DDX20	503.656	-0.17459	0.108212	1.6134	0.106658	0.472378
ENSG00000064726.10	BTBD1	1398.07	-0.227773	0.0955298	2.38432	0.0171109	0.206885
ENSG00000064763.11	FAR2	385.459	0.039045	0.125479	-0.311169	0.755672	0.933153
ENSG00000064787.13	BCAS1	79.1836	0.535593	0.431146	-1.24225	0.214143	0.617781
ENSG00000064835.11	POU1F1	5.6742	0.117539	0.479022	-0.245374	0.806167	NA
ENSG00000064886.14	CHI3L2	131.545	-0.201933	0.258517	0.781122	0.434731	0.790813
ENSG00000064932.16	SBNO2	238.793	-0.860296	0.392305	2.19293	0.0283128	0.264174
ENSG00000064933.18	PMS1	467.712	-0.0395861	0.116918	0.338579	0.734927	0.924982
ENSG00000064961.19	HMG20B	2320.63	0.00859478	0.132287	-0.0649709	0.948197	0.988971
ENSG00000064989.13	CALCRL	788.008	-0.201981	0.142427	1.41814	0.15615	0.550145
ENSG00000064995.18	TAF11	616.861	-0.14998	0.0990505	1.51417	0.129982	0.510421
ENSG00000064999.15	ANKS1A	3966.93	0.0164946	0.0772451	-0.213536	0.830909	0.956346
ENSG00000065000.19	AP3D1	8798.11	-0.140439	0.128536	1.09261	0.274567	0.677495
ENSG00000065029.15	ZNF76	2530.37	-0.0721293	0.0563745	1.27947	0.200733	0.60291
ENSG00000065054.14	SLC9A3R2	3809.93	0.278826	0.164711	-1.69282	0.0904899	0.439192
ENSG00000065057.9	NTHL1	459.16	0.434774	0.123799	-3.51195	0.000444836	0.0274442
ENSG00000065060.17	UHRF1BP1	2800.02	0.0379873	0.105452	-0.360234	0.718672	0.919485
ENSG00000065135.12	GNAI3	1656.32	-0.185633	0.099492	1.86581	0.0620683	0.376637
ENSG00000065150.21	IPO5	4836.36	0.0981312	0.0844141	-1.1625	0.245033	0.649461
ENSG00000065154.12	OAT	2583.87	0.043172	0.20836	-0.207199	0.835854	0.957966
ENSG00000065183.16	WDR3	906.213	0.138682	0.0791057	-1.75313	0.0795802	0.417491
ENSG00000065243.20	PKN2	2262.11	-0.173037	0.0852165	2.03056	0.0423001	0.31966
ENSG00000065268.11	WDR18	1433.18	0.0572965	0.169726	-0.337583	0.735677	0.925224
ENSG00000065308.5	TRAM2	2679.01	0.0406654	0.117731	-0.34541	0.729786	0.923395
ENSG00000065320.9	NTN1	394.401	-0.311798	0.220328	1.41516	0.157022	0.550719
ENSG00000065325.13	GLP2R	3.02565	3.48636	1.32069	-2.6398	0.00829544	NA
ENSG00000065328.16	MCM10	21.6066	-0.474465	0.463458	1.02375	0.305953	0.703094
ENSG00000065357.20	DGKA	1062.02	-0.201438	0.323211	0.62324	0.533127	0.844151
ENSG00000065361.16	ERBB3	9997.7	-0.0245443	0.168723	0.145471	0.884339	0.972542
ENSG00000065371.17	ROPN1	1.96683	-0.577746	0.991175	0.58289	0.559967	NA
ENSG00000065413.20	ANKRD44	1726.1	-0.150835	0.230773	0.653606	0.513366	0.834145
ENSG00000065427.14	KARS1	2838.14	0.148192	0.124996	-1.18557	0.23579	0.640533
ENSG00000065457.10	ADAT1	1397.59	0.188206	0.0770392	-2.44299	0.0145662	0.190799
ENSG00000065485.20	PDIA5	1236.35	0.0184245	0.102609	-0.17956	0.857498	0.964604
ENSG00000065491.8	TBC1D22B	1136.72	-0.208745	0.0905359	2.30566	0.0211297	0.228191
ENSG00000065518.8	NDUFB4	1938.67	0.178511	0.216758	-0.823549	0.410196	0.774684
ENSG00000065526.12	SPEN	9879.99	0.0590294	0.0700264	-0.842958	0.399252	0.768275
ENSG00000065534.18	MYLK	12790.7	0.0783763	0.0970243	-0.807801	0.419205	0.780752
ENSG00000065548.18	ZC3H15	1093.2	-0.317881	0.161878	1.9637	0.0495644	0.341658
ENSG00000065559.15	MAP2K4	1584.52	0.0037448	0.0964711	-0.0388179	0.969036	0.993663
ENSG00000065600.12	PACC1	948.318	-0.115022	0.138375	0.831231	0.405843	0.772616
ENSG00000065609.14	SNAP91	9.2628	1.07206	0.805404	-1.33108	0.183163	0.583904
ENSG00000065613.15	SLK	2967.18	-0.314704	0.114292	2.7535	0.00589616	0.118552
ENSG00000065615.14	CYB5R4	521.637	-0.105754	0.11614	0.910569	0.362523	0.743899
ENSG00000065618.21	COL17A1	137.999	0.426417	0.261354	-1.63157	0.10277	0.46505
ENSG00000065621.15	GSTO2	1238.11	0.268277	0.140934	-1.90356	0.0569674	0.361233
ENSG00000065665.21	SEC61A2	437.079	-0.0370562	0.0927255	0.399634	0.689426	0.908215
ENSG00000065675.15	PRKCQ	658.543	0.0119182	0.316152	-0.0376977	0.969929	0.993735
ENSG00000065717.15	TLE2	2133.31	-0.0236901	0.161876	0.146348	0.883647	0.972397
ENSG00000065802.12	ASB1	2056.07	0.028595	0.0794428	-0.359945	0.718889	0.919485
ENSG00000065809.13	FAM107B	4858.51	-0.221675	0.124997	1.77344	0.0761552	0.40995
ENSG00000065833.9	ME1	229.252	-0.333475	0.164457	2.02773	0.0425876	0.320358
ENSG00000065882.16	TBC1D1	8769.41	-0.0527289	0.105337	0.500574	0.616671	0.879748
ENSG00000065883.16	CDK13	5052.51	-0.0743209	0.0540713	1.3745	0.169287	0.566662
ENSG00000065911.12	MTHFD2	303.145	-0.102742	0.220862	0.465187	0.641798	0.890208
ENSG00000065923.10	SLC9A7	1437.85	0.0187607	0.0996149	-0.188333	0.850616	0.963205
ENSG00000065970.9	FOXJ2	1506.63	-0.131316	0.0934192	1.40566	0.159824	0.554519
ENSG00000065978.19	YBX1	6817.49	0.0185009	0.161491	-0.114563	0.908791	0.979165
ENSG00000065989.16	PDE4A	803.083	-0.0514365	0.199374	0.25799	0.796415	0.946212
ENSG00000066027.12	PPP2R5A	1879.18	-0.423226	0.0954077	4.43598	9.1655e-06	0.0029003
ENSG00000066032.18	CTNNA2	10.356	1.26551	0.534172	-2.3691	0.0178314	0.210343
ENSG00000066044.15	ELAVL1	2294.76	-0.0230932	0.069348	0.333005	0.739131	0.926995
ENSG00000066056.14	TIE1	1883.9	-0.0198392	0.20216	0.0981364	0.921824	0.982906
ENSG00000066084.13	DIP2B	3639.29	-0.00173351	0.0663401	0.0261307	0.979153	0.995795
ENSG00000066117.15	SMARCD1	2929.71	-0.0874611	0.0725056	1.20627	0.227715	0.631759
ENSG00000066135.13	KDM4A	1418.71	0.153763	0.0582986	-2.6375	0.00835184	0.144717
ENSG00000066136.20	NFYC	2687.24	0.0972403	0.070538	-1.37855	0.168033	0.565068
ENSG00000066185.13	ZMYND12	304.765	0.110712	0.242701	-0.456167	0.64827	0.893283
ENSG00000066230.12	SLC9A3	5434.51	0.0665091	0.263753	-0.252164	0.800914	0.947705
ENSG00000066248.15	NGEF	1059.29	-0.0528431	0.223939	0.235971	0.813456	0.95187
ENSG00000066279.18	ASPM	52.4601	-0.753959	0.349015	2.16025	0.0307536	0.27585
ENSG00000066294.15	CD84	796.502	-0.325817	0.303249	1.07442	0.282633	0.683322
ENSG00000066322.15	ELOVL1	2117.1	0.155626	0.11267	-1.38126	0.167199	0.564309
ENSG00000066336.12	SPI1	690.56	-0.569852	0.287376	1.98295	0.0473734	0.33451
ENSG00000066379.15	ZNRD1	0.421532	-0.995757	1.46727	0.678645	0.497363	NA
ENSG00000066382.16	MPPED2	1016.97	-0.0184775	0.161689	0.114278	0.909018	0.979165
ENSG00000066405.13	CLDN18	366.821	0.377678	0.179064	-2.10918	0.0349289	0.292001
ENSG00000066422.5	ZBTB11	953.263	-0.0211054	0.0894846	0.235855	0.813545	0.95187
ENSG00000066427.24	ATXN3	1376.75	-0.0128574	0.065049	0.197656	0.843314	0.960775
ENSG00000066455.13	GOLGA5	1288.06	-0.0789183	0.0909323	0.867879	0.385461	0.760765
ENSG00000066468.23	FGFR2	2603.24	-0.267615	0.19839	1.34893	0.177359	0.576969
ENSG00000066557.6	LRRC40	382.148	-0.243678	0.13416	1.81632	0.0693217	0.395692
ENSG00000066583.12	ISOC1	796.244	0.0855713	0.157627	-0.542871	0.587219	0.867842
ENSG00000066629.18	EML1	1310.94	0.0991287	0.0977103	-1.01452	0.310336	0.706538
ENSG00000066651.20	TRMT11	974.499	-0.0710706	0.107192	0.663024	0.507315	0.830953
ENSG00000066654.14	THUMPD1	1885.07	-0.0331285	0.0947066	0.349802	0.726488	0.921985
ENSG00000066697.14	MSANTD3	396.756	-0.040537	0.193384	0.209619	0.833965	0.957407
ENSG00000066735.14	KIF26A	735.871	0.249897	0.279008	-0.895663	0.370433	0.749489
ENSG00000066739.12	ATG2B	4235.3	-0.0605893	0.0655789	0.923914	0.355531	0.739707
ENSG00000066777.9	ARFGEF1	6687.73	-0.160727	0.0776831	2.06901	0.0385456	0.305673
ENSG00000066813.14	ACSM2B	25649.7	-0.153845	0.297167	0.517708	0.604662	0.875404
ENSG00000066827.16	ZFAT	2997.5	0.170956	0.193597	-0.88305	0.377209	0.754784
ENSG00000066855.16	MTFR1	1406.33	0.0090112	0.191032	-0.0471711	0.962377	0.991937
ENSG00000066923.17	STAG3	710.83	-0.244478	0.125784	1.94364	0.0519394	0.347376
ENSG00000066926.12	FECH	2626.07	-0.0866753	0.203263	0.426419	0.669802	0.901581
ENSG00000066933.16	MYO9A	7974.88	0.116157	0.0892463	-1.30153	0.193076	0.595752
ENSG00000067048.17	DDX3Y	1425.73	-0.470043	1.51848	0.309549	0.756904	0.933359
ENSG00000067057.17	PFKP	3116.01	-0.801542	0.21088	3.80094	0.000144147	0.0147289
ENSG00000067064.11	IDI1	545.896	-0.51871	0.153731	3.37415	0.00074044	0.0373578
ENSG00000067066.17	SP100	2977.91	-0.00639768	0.11681	0.0547702	0.956322	0.991172
ENSG00000067082.15	KLF6	5601.94	-1.84629	0.325554	5.67122	1.41785e-08	2.3106e-05
ENSG00000067113.17	PLPP1	1930.02	-0.0162599	0.174934	0.0929487	0.925944	0.983937
ENSG00000067141.17	NEO1	6352.67	0.0414656	0.09403	-0.440983	0.659225	0.8977
ENSG00000067167.8	TRAM1	2362.2	-0.41964	0.131353	3.19476	0.00139949	0.0545619
ENSG00000067177.15	PHKA1	504.197	-0.16042	0.129816	1.23574	0.216554	0.619579
ENSG00000067182.8	TNFRSF1A	3951.43	-0.392346	0.13469	2.91297	0.00358014	0.0923891
ENSG00000067191.16	CACNB1	308.643	-0.323152	0.245051	1.31871	0.187265	0.589029
ENSG00000067208.14	EVI5	1513.87	-0.0719971	0.0730369	0.985763	0.324249	0.717222
ENSG00000067221.14	STOML1	566.205	0.291761	0.146168	-1.99606	0.0459275	0.330153
ENSG00000067225.18	PKM	16565.6	-0.13059	0.162627	0.803007	0.421971	0.783294
ENSG00000067248.10	DHX29	1497.27	-0.150563	0.128024	1.17605	0.239575	0.645061
ENSG00000067334.14	DNTTIP2	755.867	-0.206506	0.163024	1.26672	0.205255	0.609581
ENSG00000067365.15	METTL22	1190.59	0.0780355	0.0727211	-1.07308	0.283236	0.684119
ENSG00000067369.14	TP53BP1	4638.42	0.0179566	0.0704856	-0.254755	0.798912	0.947084
ENSG00000067445.21	TRO	687.125	0.0540676	0.133401	-0.405301	0.685257	0.907886
ENSG00000067533.6	RRP15	404.847	0.0164718	0.0984919	-0.16724	0.867181	0.967902
ENSG00000067560.12	RHOA	9873.87	-0.00496257	0.114347	0.0433992	0.965383	0.992702
ENSG00000067596.12	DHX8	2527.37	0.120973	0.0508084	-2.38097	0.0172673	0.207922
ENSG00000067601.8	PMS2P4	467.783	-0.239251	0.130292	1.83627	0.0663177	0.389154
ENSG00000067606.17	PRKCZ	1944.16	0.165987	0.150466	-1.10316	0.269959	0.673722
ENSG00000067646.12	ZFY	404.278	-0.0104811	1.53315	0.00683633	0.994545	0.999256
ENSG00000067704.10	IARS2	3600.19	-0.0729957	0.119437	0.611167	0.541089	0.848194
ENSG00000067715.14	SYT1	343.824	0.218863	0.230556	-0.94928	0.342478	0.730968
ENSG00000067798.16	NAV3	353.859	-0.0852662	0.234509	0.363594	0.716161	0.918402
ENSG00000067829.19	IDH3G	2203.5	0.0706224	0.130339	-0.541835	0.587932	0.868202
ENSG00000067836.13	ROGDI	787.027	0.0554114	0.188574	-0.293844	0.768877	0.937144
ENSG00000067840.12	PDZD4	274.578	0.0140048	0.243697	-0.057468	0.954172	0.990342
ENSG00000067842.17	ATP2B3	64.0648	0.629859	0.500247	-1.2591	0.207996	0.612723
ENSG00000067900.8	ROCK1	2888.53	-0.214574	0.12909	1.66221	0.0964713	0.453525
ENSG00000067955.15	CBFB	911.403	-0.204413	0.114912	1.77886	0.0752631	0.408365
ENSG00000067992.15	PDK3	4808.19	-0.061869	0.158932	0.38928	0.697069	0.911298
ENSG00000068001.14	HYAL2	1990.82	-0.00473589	0.172158	0.0275091	0.978054	0.995444
ENSG00000068024.16	HDAC4	2422.74	0.0380668	0.109959	-0.346192	0.729199	0.923333
ENSG00000068028.17	RASSF1	854.304	-0.23671	0.166998	1.41744	0.156355	0.550212
ENSG00000068078.18	FGFR3	5813.49	0.0829741	0.236416	-0.350966	0.725614	0.921934
ENSG00000068079.8	IFI35	924.034	0.0341019	0.154896	-0.22016	0.825747	0.954063
ENSG00000068097.15	HEATR6	939.27	0.0970102	0.0574504	-1.68859	0.0912977	0.441362
ENSG00000068120.15	COASY	3005.78	0.100178	0.103347	-0.969336	0.332377	0.723254
ENSG00000068137.15	PLEKHH3	1391.13	-0.0548346	0.159602	0.343571	0.731169	0.923928
ENSG00000068305.17	MEF2A	2948.27	-0.0893902	0.0696488	1.28344	0.199337	0.602029
ENSG00000068308.13	OTUD5	2870.54	-0.115198	0.0558117	2.06405	0.0390134	0.307661
ENSG00000068323.17	TFE3	2677.65	-0.167193	0.0966073	1.73065	0.0835142	0.426449
ENSG00000068354.16	TBC1D25	740.123	-0.0879523	0.0722296	1.21768	0.223347	0.628101
ENSG00000068366.20	ACSL4	3732.54	-0.174034	0.184616	0.942682	0.345844	0.732762
ENSG00000068383.19	INPP5A	1158.85	0.032394	0.0765837	-0.422988	0.672304	0.902449
ENSG00000068394.11	GPKOW	742.756	0.128834	0.0973348	-1.32362	0.185629	0.587156
ENSG00000068400.13	GRIPAP1	2379.62	-0.232852	0.061741	3.77143	0.000162312	0.0155988
ENSG00000068438.15	FTSJ1	767.875	0.00980675	0.0962282	-0.101911	0.918827	0.98222
ENSG00000068489.13	PRR11	92.4054	-0.578197	0.246074	2.34969	0.018789	0.215631
ENSG00000068615.19	REEP1	222.793	-0.241413	0.222748	1.08379	0.278457	0.679546
ENSG00000068650.18	ATP11A	10050.3	0.0477742	0.121294	-0.393872	0.693675	0.910074
ENSG00000068654.16	POLR1A	3925.18	0.0847987	0.13767	-0.615957	0.537923	0.846736
ENSG00000068697.7	LAPTM4A	7117.56	-0.142439	0.145212	0.980902	0.326641	0.719356
ENSG00000068724.17	TTC7A	2094.96	-0.00718855	0.116985	0.0614487	0.951002	0.989509
ENSG00000068745.15	IP6K2	3549.04	0.0708625	0.0771972	-0.917941	0.35865	0.741524
ENSG00000068781.21	STON1-GTF2A1L	19.9511	0.825351	0.359131	-2.29819	0.0215511	0.230527
ENSG00000068784.13	SRBD1	892.867	-0.0339854	0.0921285	0.368891	0.712209	0.916388
ENSG00000068796.18	KIF2A	956.481	-0.141632	0.130684	1.08377	0.278465	0.679546
ENSG00000068831.19	RASGRP2	1037.61	0.235667	0.254575	-0.925725	0.354589	0.739088
ENSG00000068878.15	PSME4	3028.79	-0.252741	0.0797596	3.16879	0.00153076	0.0571291
ENSG00000068885.15	IFT80	452.648	-0.0247557	0.122585	0.201948	0.839957	0.959649
ENSG00000068903.20	SIRT2	2733.8	-0.0781054	0.0887767	0.879796	0.37897	0.756385
ENSG00000068912.14	ERLEC1	1108.5	-0.196588	0.110593	1.77759	0.0754719	0.408818
ENSG00000068971.14	PPP2R5B	1363.6	-0.00257958	0.0959708	0.0268788	0.978556	0.99557
ENSG00000068976.14	PYGM	196.299	0.391177	0.179486	-2.17943	0.0293001	0.268705
ENSG00000068985.5	PAGE1	0	#VALUE!	NA	NA	NA	NA
ENSG00000069011.16	PITX1	11.7209	0.200386	0.447249	-0.448041	0.654124	0.895674
ENSG00000069018.19	TRPC7	455.967	-0.185964	0.32156	0.578318	0.56305	0.858027
ENSG00000069020.18	MAST4	8016.31	-0.00478071	0.121347	0.0393972	0.968574	0.993534
ENSG00000069122.19	ADGRF5	9379.75	-0.356817	0.230582	1.54746	0.121752	0.495993
ENSG00000069188.17	SDK2	390.785	-0.0707922	0.245274	0.288625	0.772868	0.938047
ENSG00000069206.15	ADAM7	42.5216	0.0135269	0.38388	-0.0352374	0.97189	0.993943
ENSG00000069248.12	NUP133	1855.3	-0.0479913	0.0617745	0.77688	0.43723	0.791589
ENSG00000069275.13	NUCKS1	6466.34	-0.127769	0.0733586	1.74171	0.0815599	0.422083
ENSG00000069329.18	VPS35	3104.92	-0.15643	0.0909337	1.72027	0.0853833	0.429062
ENSG00000069345.12	DNAJA2	1992.93	-0.129114	0.113869	1.13388	0.256844	0.662233
ENSG00000069399.15	BCL3	1229.8	-1.64643	0.306859	5.36543	8.07568e-08	9.74854e-05
ENSG00000069424.15	KCNAB2	5044.27	-0.182326	0.191784	0.950681	0.341766	0.730774
ENSG00000069431.11	ABCC9	1844.21	0.494908	0.201885	-2.45144	0.0142286	0.188571
ENSG00000069482.7	GAL	2.99361	-0.153152	0.876854	0.174661	0.861346	NA
ENSG00000069493.15	CLEC2D	644.493	-0.177046	0.24627	0.71891	0.472196	0.812623
ENSG00000069509.6	FUNDC1	252.904	-0.0568795	0.207731	0.273814	0.784228	0.942247
ENSG00000069535.14	MAOB	6421.92	-0.0429879	0.236002	0.18215	0.855465	0.963734
ENSG00000069667.16	RORA	3545.32	-0.191928	0.155383	1.23519	0.216759	0.61972
ENSG00000069696.7	DRD4	4.48413	0.242741	0.550899	-0.440628	0.659483	NA
ENSG00000069702.11	TGFBR3	5171.61	-0.0834718	0.168188	0.496299	0.619683	0.881233
ENSG00000069764.10	PLA2G10	0.0559861	-0.202733	4.68708	0.0432537	0.965499	NA
ENSG00000069812.11	HES2	97.2804	0.225123	0.384284	-0.585824	0.557994	0.856207
ENSG00000069849.11	ATP1B3	1572.69	-0.592479	0.169358	3.49838	0.000468101	0.0282011
ENSG00000069869.16	NEDD4	1426.41	-0.196912	0.11611	1.69591	0.0899026	0.438067
ENSG00000069943.10	PIGB	428.6	-0.103196	0.0944781	1.09227	0.274713	0.677541
ENSG00000069956.12	MAPK6	1601.15	-0.355852	0.132541	2.68484	0.00725643	0.133741
ENSG00000069966.18	GNB5	1741.77	-0.0933263	0.13792	0.676672	0.498614	0.825702
ENSG00000069974.16	RAB27A	469.05	-0.287341	0.190725	1.50658	0.13192	0.51331
ENSG00000069998.12	HDHD5	1139.84	0.141698	0.132127	-1.07244	0.283523	0.684394
ENSG00000070010.19	UFD1	1332.52	-0.125714	0.0775692	1.62066	0.10509	0.469252
ENSG00000070018.9	LRP6	5183.17	0.110932	0.0888608	-1.24838	0.211892	0.615855
ENSG00000070019.5	GUCY2C	160.173	0.210129	0.193677	-1.08495	0.277944	0.679026
ENSG00000070031.4	SCT	0.665101	-0.69342	1.55423	0.446152	0.655488	NA
ENSG00000070047.13	PHRF1	90.4454	0.159246	0.798007	-0.199554	0.841829	0.96032
ENSG00000070061.15	ELP1	2316.87	0.0377145	0.0480505	-0.784893	0.432516	0.78983
ENSG00000070081.17	NUCB2	789.702	-0.314509	0.139828	2.24925	0.0244963	0.246271
ENSG00000070087.14	PFN2	2206.64	-0.199964	0.123424	1.62014	0.105202	0.469386
ENSG00000070159.14	PTPN3	6496.42	-0.0482716	0.0926795	0.520845	0.602475	0.874294
ENSG00000070182.21	SPTB	894.236	0.0257161	0.186397	-0.137964	0.890269	0.973212
ENSG00000070190.13	DAPP1	165.491	-0.634314	0.409548	1.54882	0.121426	0.495694
ENSG00000070193.5	FGF10	50.805	0.292043	0.377756	-0.773097	0.439465	0.792822
ENSG00000070214.16	SLC44A1	3031.23	-0.0516753	0.0700438	0.737757	0.460662	0.806844
ENSG00000070269.14	TMEM260	986.96	0.154547	0.0762103	-2.0279	0.0425705	0.320358
ENSG00000070366.14	SMG6	3268.89	0.12191	0.0642521	-1.89737	0.0577797	0.363485
ENSG00000070367.16	EXOC5	1563.38	-0.221116	0.101962	2.16861	0.0301123	0.273537
ENSG00000070371.16	CLTCL1	718.734	0.125785	0.10426	-1.20645	0.227642	0.631616
ENSG00000070388.11	FGF22	35.2563	0.0444705	0.212101	-0.209667	0.833928	0.957407
ENSG00000070404.10	FSTL3	1592.61	-0.673647	0.20963	3.21351	0.00131124	0.0526969
ENSG00000070413.20	DGCR2	5382.68	0.000463705	0.0860638	-0.00538792	0.995701	0.999326
ENSG00000070423.18	RNF126	1218.61	-0.237881	0.110297	2.15674	0.0310258	0.276745
ENSG00000070444.15	MNT	1701.93	-0.708007	0.235517	3.00619	0.00264544	0.0765066
ENSG00000070476.15	ZXDC	3868.52	0.124057	0.0796018	-1.55847	0.119121	0.49258
ENSG00000070495.14	JMJD6	862.145	-0.00221885	0.104007	0.0213337	0.982979	0.997031
ENSG00000070501.12	POLB	378.478	0.00943085	0.132074	-0.0714057	0.943075	0.988126
ENSG00000070526.15	ST6GALNAC1	9.97368	0.08036	0.350174	-0.229486	0.818491	0.952416
ENSG00000070540.13	WIPI1	1911.62	0.0732607	0.132263	-0.553901	0.579647	0.864959
ENSG00000070601.10	FRMPD1	136.631	0.110788	0.253068	-0.437778	0.661548	0.898483
ENSG00000070610.14	GBA2	6281.61	0.0382764	0.0887591	-0.431239	0.666294	0.899527
ENSG00000070614.15	NDST1	8279.45	0.150149	0.0976836	-1.5371	0.12427	0.500543
ENSG00000070669.17	ASNS	60.0082	-0.439884	0.240821	1.8266	0.0677597	0.392178
ENSG00000070718.12	AP3M2	1149.06	0.0463228	0.073723	-0.628335	0.529784	0.842539
ENSG00000070729.14	CNGB1	6.22714	-0.0498132	0.758095	0.0657083	0.94761	NA
ENSG00000070731.11	ST6GALNAC2	409.942	-0.333793	0.191334	1.74455	0.081063	0.420647
ENSG00000070748.19	CHAT	0.407569	-1.76624	1.72133	1.02609	0.30485	NA
ENSG00000070756.16	PABPC1	13272	-0.223168	0.106387	2.09771	0.0359311	0.294913
ENSG00000070759.17	TESK2	259.844	0.25061	0.142555	-1.75799	0.0787494	0.416051
ENSG00000070761.8	CFAP20	431.679	-0.0973081	0.139532	0.697389	0.485559	0.819463
ENSG00000070770.9	CSNK2A2	1553.45	-0.0750444	0.0773935	0.969647	0.332222	0.723254
ENSG00000070778.13	PTPN21	2219.91	-0.0413	0.0565369	0.730495	0.465087	0.808511
ENSG00000070785.17	EIF2B3	654.432	0.22101	0.0801095	-2.75885	0.0058006	0.117432
ENSG00000070808.16	CAMK2A	320.689	0.127902	0.348195	-0.367328	0.713374	0.917059
ENSG00000070814.22	TCOF1	1939.8	-0.0516954	0.106353	0.486072	0.626916	0.88429
ENSG00000070831.17	CDC42	6794.48	-0.134559	0.0888892	1.51378	0.130081	0.510469
ENSG00000070882.13	OSBPL3	2089.66	-0.0253743	0.137694	0.18428	0.853793	0.963661
ENSG00000070886.12	EPHA8	1.92761	1.16183	0.937083	-1.23984	0.215036	NA
ENSG00000070915.10	SLC12A3	27670.7	-0.117287	0.590122	0.19875	0.842459	0.960355
ENSG00000070950.10	RAD18	294.545	-0.0255109	0.118831	0.214682	0.830016	0.955889
ENSG00000070961.15	ATP2B1	2231.82	-0.242753	0.11319	2.14464	0.0319815	0.281191
ENSG00000070985.13	TRPM5	47.2423	-0.693554	0.321353	2.15823	0.0309097	0.276162
ENSG00000071051.14	NCK2	1464.81	-0.121449	0.0965535	1.25784	0.208449	0.612788
ENSG00000071054.16	MAP4K4	3974.78	-0.0528903	0.108347	0.488157	0.625439	0.883786
ENSG00000071073.13	MGAT4A	4251.8	-0.0658729	0.095425	0.690311	0.489999	0.82191
ENSG00000071082.11	RPL31	8940.65	0.458098	0.332184	-1.37905	0.16788	0.564968
ENSG00000071127.17	WDR1	8924.72	-0.235779	0.0990637	2.38007	0.0173093	0.207922
ENSG00000071189.21	SNX13	2453.54	-0.204915	0.0918624	2.23067	0.0257031	0.251355
ENSG00000071203.9	MS4A12	0	#VALUE!	NA	NA	NA	NA
ENSG00000071205.12	ARHGAP10	1821.18	0.0359947	0.122997	-0.292648	0.769791	0.937323
ENSG00000071242.12	RPS6KA2	2608.11	0.179482	0.0922404	-1.94581	0.0516779	0.347023
ENSG00000071243.16	ING3	374.266	-0.00666927	0.104039	0.0641034	0.948888	0.98899
ENSG00000071246.11	VASH1	1570.84	0.156159	0.197107	-0.792256	0.428211	0.787305
ENSG00000071282.12	LMCD1	1488.75	-0.134498	0.172025	0.781854	0.434301	0.79055
ENSG00000071462.12	BUD23	1573.35	-0.12291	0.0818903	1.50091	0.133378	0.515682
ENSG00000071537.14	SEL1L	4806.33	-0.135585	0.0975888	1.38935	0.164726	0.560722
ENSG00000071539.14	TRIP13	100.651	0.249497	0.233547	-1.0683	0.285387	0.686059
ENSG00000071553.17	ATP6AP1	5763.61	-0.149057	0.107197	1.39049	0.164379	0.56049
ENSG00000071564.17	TCF3	1792.89	-0.240368	0.155807	1.54273	0.122896	0.498355
ENSG00000071575.11	TRIB2	2798.71	0.127286	0.104712	-1.21557	0.224147	0.628865
ENSG00000071626.17	DAZAP1	4597.35	-0.103249	0.0880437	1.1727	0.240916	0.645527
ENSG00000071655.18	MBD3	2322.64	-0.0470114	0.101303	0.464068	0.642599	0.890335
ENSG00000071677.1	PRLH	0.0560009	-0.202733	4.68708	0.0432537	0.965499	NA
ENSG00000071794.16	HLTF	940.477	-0.130129	0.139753	0.931137	0.351783	0.73673
ENSG00000071859.15	FAM50A	1445.62	-0.203409	0.107639	1.88974	0.0587927	0.367234
ENSG00000071889.16	FAM3A	1953.4	0.143563	0.100817	-1.424	0.154448	0.547343
ENSG00000071894.17	CPSF1	3110.5	-0.204355	0.178161	1.14703	0.251371	0.657644
ENSG00000071909.18	MYO3B	879.865	-0.0445107	0.227509	0.195644	0.844889	0.961504
ENSG00000071967.12	CYBRD1	2646.44	0.0796216	0.152539	-0.521975	0.601688	0.874061
ENSG00000071991.9	CDH19	21.8817	0.12521	0.447661	-0.279699	0.779708	0.940646
ENSG00000071994.11	PDCD2	1404.95	0.122429	0.128954	-0.949406	0.342414	0.730968
ENSG00000072041.17	SLC6A15	2.40869	-0.967398	0.863594	1.1202	0.262629	NA
ENSG00000072042.13	RDH11	2702.32	-0.230732	0.1467	1.57281	0.115762	0.48722
ENSG00000072062.14	PRKACA	2812.43	-0.1057	0.0789312	1.33914	0.180526	0.580495
ENSG00000072071.16	ADGRL1	2365.33	0.130472	0.222683	-0.585911	0.557935	0.856158
ENSG00000072080.11	SPP2	0.0662628	-0.683622	4.68708	0.145852	0.884038	NA
ENSG00000072110.13	ACTN1	4671.56	-0.223778	0.215301	1.03937	0.298631	0.697927
ENSG00000072121.16	ZFYVE26	4723.2	0.0970376	0.0527553	-1.83939	0.0658579	0.387806
ENSG00000072133.11	RPS6KA6	585.053	-0.136141	0.137553	0.989733	0.322304	0.71602
ENSG00000072134.15	EPN2	2106.18	-0.0090531	0.0807352	0.112133	0.910718	0.979524
ENSG00000072135.13	PTPN18	2760.59	0.0685631	0.0658057	-1.0419	0.297457	0.697133
ENSG00000072163.19	LIMS2	2830.65	0.0265233	0.209897	-0.126364	0.899444	0.975852
ENSG00000072182.12	ASIC4	16.4847	0.0781598	0.339683	-0.230096	0.818017	0.95241
ENSG00000072195.15	SPEG	466.091	-0.123051	0.361895	0.340018	0.733843	0.924686
ENSG00000072201.14	LNX1	921.357	0.0124428	0.137493	-0.0904978	0.927892	0.984398
ENSG00000072210.19	ALDH3A2	10685.2	0.156345	0.218794	-0.714578	0.47487	0.814032
ENSG00000072274.13	TFRC	2228.61	-0.418919	0.132894	3.15229	0.00161997	0.0586012
ENSG00000072310.17	SREBF1	4498.61	-0.0316906	0.254816	0.124366	0.901025	0.976272
ENSG00000072315.3	TRPC5	69.8639	-0.0898726	0.195772	0.459067	0.646186	0.892497
ENSG00000072364.13	AFF4	8913.21	-0.215896	0.0777249	2.77769	0.0054747	0.114309
ENSG00000072401.15	UBE2D1	197.863	-0.278855	0.14843	1.87869	0.0602869	0.371724
ENSG00000072415.9	MPP5	3005.86	-0.166833	0.161206	1.03491	0.300712	0.700157
ENSG00000072422.17	RHOBTB1	5305.9	0.204772	0.20611	-0.993509	0.320462	0.714958
ENSG00000072501.18	SMC1A	4661.89	-0.0442121	0.109721	0.402949	0.686986	0.908215
ENSG00000072506.13	HSD17B10	2457.19	0.370508	0.245487	-1.50928	0.131228	0.512171
ENSG00000072518.20	MARK2	2787.97	-0.132717	0.112143	1.18347	0.236623	0.641305
ENSG00000072571.20	HMMR	21.2405	-0.667642	0.282796	2.36086	0.0182325	0.212384
ENSG00000072609.17	CHFR	2508.06	-0.1091	0.111951	0.974528	0.329795	0.721119
ENSG00000072657.9	TRHDE	974.794	0.00878369	0.163005	-0.0538861	0.957026	0.991254
ENSG00000072682.18	P4HA2	4160.02	0.179031	0.250295	-0.715281	0.474435	0.813873
ENSG00000072694.21	FCGR2B	344.719	-0.0350916	0.386239	0.0908545	0.927608	0.984398
ENSG00000072736.19	NFATC3	3770.17	0.182293	0.109145	-1.67019	0.094882	0.450468
ENSG00000072756.17	TRNT1	765.081	-0.0414151	0.0960113	0.431357	0.666209	0.899527
ENSG00000072778.20	ACADVL	17862.6	-0.138603	0.13808	1.00379	0.315481	0.71081
ENSG00000072786.13	STK10	2357.21	-0.0453578	0.192775	0.235289	0.813985	0.951906
ENSG00000072803.17	FBXW11	2729.17	-0.0307594	0.0677223	0.454199	0.649686	0.893831
ENSG00000072818.12	ACAP1	1399.7	0.0986915	0.212642	-0.464121	0.642561	0.890335
ENSG00000072832.15	CRMP1	2299.98	-0.0422699	0.150341	0.281161	0.778587	0.940498
ENSG00000072840.13	EVC	11073.1	-0.0986242	0.146734	0.672128	0.501502	0.827097
ENSG00000072849.11	DERL2	1067.61	-0.0357436	0.109347	0.326883	0.743757	0.928918
ENSG00000072858.10	SIDT1	436.064	-0.169484	0.225025	0.753179	0.451342	0.800708
ENSG00000072864.15	NDE1	0.568463	-2.14907	2.002	1.07346	0.283064	NA
ENSG00000072952.18	MRVI1	1745.31	-0.0691315	0.159455	0.433549	0.664616	0.899503
ENSG00000072954.7	TMEM38A	374.091	0.0983167	0.198548	-0.495178	0.620474	0.88125
ENSG00000072958.8	AP1M1	3035.64	0.014154	0.121101	-0.116878	0.906957	0.978628
ENSG00000073008.15	PVR	1872.68	-0.119814	0.170148	0.704174	0.481324	0.817031
ENSG00000073050.12	XRCC1	898.816	-0.0376322	0.066049	0.569761	0.568839	0.860413
ENSG00000073060.16	SCARB1	1232.57	0.0022983	0.125034	-0.0183814	0.985335	0.997292
ENSG00000073067.14	CYP2W1	101.575	-0.0679165	0.34887	0.194675	0.845647	0.961701
ENSG00000073111.14	MCM2	296.249	-0.0534445	0.147636	0.362002	0.717351	0.919049
ENSG00000073146.16	MOV10L1	60.1605	0.556548	0.448144	-1.2419	0.214275	0.617828
ENSG00000073150.14	PANX2	195.306	0.180625	0.261323	-0.691194	0.489444	0.821571
ENSG00000073169.14	SELENOO	1944.4	-0.196181	0.137096	1.43097	0.152438	0.545426
ENSG00000073282.13	TP63	42.4443	-0.36602	0.264022	1.38632	0.165648	0.561807
ENSG00000073331.18	ALPK1	1455.05	-0.12484	0.102045	1.22339	0.221183	0.624862
ENSG00000073350.14	LLGL2	8059.5	-0.03627	0.144227	0.251479	0.801444	0.947889
ENSG00000073417.15	PDE8A	4197.45	-0.0536852	0.111195	0.482804	0.629235	0.885097
ENSG00000073464.12	CLCN4	838.348	-0.213795	0.116324	1.83792	0.0660737	0.388515
ENSG00000073536.18	NLE1	602.004	0.27579	0.129606	-2.12792	0.0333437	0.286426
ENSG00000073578.17	SDHA	1758.9	-0.177572	0.109701	1.61869	0.105514	0.470003
ENSG00000073584.20	SMARCE1	651.098	-0.0850265	0.0718597	1.18323	0.236718	0.641449
ENSG00000073598.6	FNDC8	4.13511	0.322062	0.668512	-0.481759	0.629977	NA
ENSG00000073605.18	GSDMB	701.709	0.0312414	0.173097	-0.180485	0.856771	0.964286
ENSG00000073614.13	KDM5A	5830.27	0.147796	0.0862086	-1.7144	0.0864555	0.43135
ENSG00000073670.14	ADAM11	53.8619	0.314953	0.256663	-1.22711	0.219782	0.623843
ENSG00000073711.11	PPP2R3A	4277.52	-0.131049	0.118089	1.10975	0.267105	0.671637
ENSG00000073712.15	FERMT2	3008.38	-0.30776	0.158059	1.94712	0.0515201	0.346903
ENSG00000073734.10	ABCB11	1.68614	1.45367	1.07769	-1.34887	0.177378	NA
ENSG00000073737.16	DHRS9	42.5384	1.13546	0.604694	-1.87774	0.0604161	0.371965
ENSG00000073754.6	CD5L	37.5629	1.69569	1.05257	-1.61099	0.107181	0.472968
ENSG00000073756.12	PTGS2	205.875	-0.816105	0.322953	2.52701	0.0115039	0.168329
ENSG00000073792.16	IGF2BP2	1444.37	-0.213896	0.101634	2.10456	0.0353294	0.292872
ENSG00000073803.14	MAP3K13	3331.22	-0.169503	0.169575	0.999577	0.317515	0.712578
ENSG00000073849.15	ST6GAL1	6809.28	-0.00765924	0.179004	0.0427881	0.96587	0.992726
ENSG00000073861.3	TBX21	82.9084	-0.19146	0.379552	0.504437	0.613954	0.878931
ENSG00000073905.8	VDAC1P1	170.198	0.0753111	0.159802	-0.471277	0.637443	0.888631
ENSG00000073910.22	FRY	3653.12	-0.102999	0.110045	0.935979	0.349284	0.734844
ENSG00000073921.18	PICALM	8523.93	-0.270095	0.0944069	2.86097	0.00422346	0.100444
ENSG00000073969.18	NSF	43.7688	-0.605538	1.1476	0.527655	0.597739	0.872255
ENSG00000074047.21	GLI2	412.335	0.183141	0.275169	-0.665559	0.505693	0.830079
ENSG00000074054.18	CLASP1	6170.46	-0.0562562	0.065218	0.862587	0.388364	0.762148
ENSG00000074071.15	MRPS34	1072.12	0.21429	0.208913	-1.02573	0.305017	0.702375
ENSG00000074181.9	NOTCH3	8590.91	-0.0679538	0.26317	0.258212	0.796243	0.946147
ENSG00000074201.9	CLNS1A	1725.2	0.0765055	0.146715	-0.521456	0.602049	0.874204
ENSG00000074211.14	PPP2R2C	35.9148	-0.398133	0.456122	0.872866	0.382736	0.759474
ENSG00000074219.14	TEAD2	1080.84	-0.011873	0.167864	0.0707295	0.943613	0.988245
ENSG00000074266.21	EED	556.956	0.00729829	0.0963173	-0.0757734	0.939599	0.987245
ENSG00000074276.10	CDHR2	3709.96	-0.155245	0.265651	0.584394	0.558955	0.856506
ENSG00000074317.11	SNCB	1.16416	0.117841	1.35096	-0.0872279	0.93049	NA
ENSG00000074319.13	TSG101	1528.35	-0.0352896	0.121611	0.290183	0.771676	0.937884
ENSG00000074356.17	NCBP3	2940.65	-0.0550294	0.0509446	1.08018	0.280061	0.680689
ENSG00000074370.18	ATP2A3	1723.93	-0.124599	0.284391	0.438125	0.661296	0.898442
ENSG00000074410.14	CA12	28513.5	-0.159548	0.238659	0.668516	0.503804	0.828546
ENSG00000074416.14	MGLL	8541.18	-0.162465	0.144894	1.12127	0.262171	0.666741
ENSG00000074527.13	NTN4	7160.12	-0.217038	0.150177	1.44522	0.148396	0.540289
ENSG00000074582.15	BCS1L	1061.96	0.186312	0.0883755	-2.10818	0.0350154	0.292348
ENSG00000074590.13	NUAK1	1317.26	0.190937	0.140983	-1.35432	0.175633	0.574451
ENSG00000074603.19	DPP8	2555.79	-0.0421247	0.0619053	0.68047	0.496207	0.824599
ENSG00000074621.14	SLC24A1	1386.9	0.0612215	0.0837895	-0.730658	0.464988	0.808511
ENSG00000074657.13	ZNF532	3853.26	0.160213	0.10248	-1.56336	0.117967	0.490673
ENSG00000074660.16	SCARF1	0.245744	-0.0424592	1.82896	0.0232149	0.981479	NA
ENSG00000074695.6	LMAN1	4018.36	-0.15282	0.125831	1.21448	0.224564	0.628925
ENSG00000074696.13	HACD3	3059.72	-0.222418	0.113183	1.96513	0.0493995	0.341232
ENSG00000074706.13	IPCEF1	403.691	-0.26242	0.178289	1.47187	0.141055	0.527494
ENSG00000074755.15	ZZEF1	8759.74	0.0605519	0.0472559	-1.28136	0.200067	0.602436
ENSG00000074771.4	NOX3	0.224229	-0.363049	2.91572	0.124514	0.900908	NA
ENSG00000074800.16	ENO1	26462.4	0.0462581	0.139274	-0.332137	0.739786	0.9272
ENSG00000074803.20	SLC12A1	39263.8	0.1278	0.335325	-0.381123	0.703112	0.914102
ENSG00000074842.8	MYDGF	1090.19	0.133285	0.184087	-0.724034	0.469045	0.810764
ENSG00000074855.11	ANO8	1130.25	-0.252633	0.203467	1.24164	0.214368	0.617828
ENSG00000074935.14	TUBE1	545.974	0.0278951	0.11057	-0.252284	0.800821	0.947705
ENSG00000074964.17	ARHGEF10L	8757.94	-0.0345448	0.149718	0.230732	0.817523	0.952338
ENSG00000074966.11	TXK	205.727	-0.138042	0.173727	0.794591	0.426852	0.78641
ENSG00000075035.10	WSCD2	149.374	0.23871	0.272939	-0.874591	0.381796	0.759124
ENSG00000075043.18	KCNQ2	2.98247	-1.16455	1.67304	0.696066	0.486387	NA
ENSG00000075073.15	TACR2	36.5428	0.429354	0.319092	-1.34555	0.178448	0.578488
ENSG00000075089.9	ACTR6	286.237	-0.351829	0.153843	2.28693	0.0221997	0.233857
ENSG00000075131.10	TIPIN	114.441	0.062117	0.136086	-0.456455	0.648063	0.893283
ENSG00000075142.14	SRI	1232	0.035875	0.160318	-0.223774	0.822933	0.9534
ENSG00000075151.20	EIF4G3	3949.89	-0.151152	0.0961335	1.57232	0.115877	0.487358
ENSG00000075188.9	NUP37	292.099	0.0417524	0.150263	-0.277863	0.781118	0.941131
ENSG00000075213.11	SEMA3A	74.9684	-0.597952	0.342131	1.74773	0.0805113	0.419474
ENSG00000075218.19	GTSE1	60.8852	-0.307411	0.353721	0.869076	0.384805	0.760563
ENSG00000075223.14	SEMA3C	899.459	-0.206294	0.242851	0.849469	0.395621	0.765795
ENSG00000075234.17	TTC38	7732.23	-0.0525782	0.221475	0.237401	0.812346	0.95182
ENSG00000075239.14	ACAT1	7426.54	-0.184229	0.262639	0.701454	0.48302	0.81778
ENSG00000075240.17	GRAMD4	1736.96	-0.0338062	0.116434	0.290346	0.771551	0.937767
ENSG00000075275.17	CELSR1	15713.4	-0.130353	0.158996	0.81985	0.412302	0.776871
ENSG00000075290.8	WNT8B	78.7589	0.247836	0.284958	-0.869728	0.384449	0.760415
ENSG00000075292.19	ZNF638	6049.24	-0.0932355	0.0970891	0.960309	0.3369	0.727335
ENSG00000075303.13	SLC25A40	308.627	-0.255737	0.104395	2.44971	0.0142972	0.189119
ENSG00000075336.12	TIMM21	631.52	0.0642547	0.120516	-0.533163	0.593921	0.870851
ENSG00000075340.23	ADD2	50.102	-0.12922	0.421543	0.30654	0.759194	0.934107
ENSG00000075388.4	FGF4	0.666208	-0.0295732	1.86721	0.0158381	0.987364	NA
ENSG00000075391.16	RASAL2	3255.28	0.0321084	0.0866386	-0.370601	0.710934	0.915941
ENSG00000075399.14	VPS9D1	1086.47	-0.098301	0.138146	0.711573	0.476729	0.81445
ENSG00000075407.18	ZNF37A	1345.77	0.0138735	0.102266	-0.135662	0.892089	0.973606
ENSG00000075413.18	MARK3	4014.6	-0.12458	0.0569096	2.18908	0.0285911	0.265188
ENSG00000075415.13	SLC25A3	13815.4	0.0723722	0.174437	-0.414891	0.678222	0.904239
ENSG00000075420.13	FNDC3B	6966.55	-0.0960523	0.106828	0.899131	0.368583	0.747718
ENSG00000075426.12	FOSL2	7997.32	-1.25918	0.296758	4.24314	2.20416e-05	0.00482565
ENSG00000075429.9	CACNG5	58.156	0.846009	0.491495	-1.7213	0.085197	0.428886
ENSG00000075461.6	CACNG4	21.9942	-0.183556	0.361783	0.507365	0.611898	0.877839
ENSG00000075539.15	FRYL	4783.27	-0.0548419	0.0653267	0.839502	0.401188	0.769134
ENSG00000075568.17	TMEM131	3612.89	-0.213957	0.0765437	2.79523	0.00518631	0.111135
ENSG00000075618.18	FSCN1	1133.27	-0.19881	0.211358	0.940629	0.346895	0.733084
ENSG00000075624.16	ACTB	68141.5	-0.297439	0.122463	2.4288	0.0151487	0.194075
ENSG00000075643.6	MOCOS	282.604	0.0613393	0.20888	-0.293658	0.76902	0.937144
ENSG00000075651.16	PLD1	2253.37	-0.0852276	0.14249	0.598131	0.549753	0.851459
ENSG00000075673.11	ATP12A	383.044	-0.57916	0.691821	0.837153	0.402507	0.770187
ENSG00000075702.18	WDR62	125.934	-0.460476	0.237606	1.93798	0.0526255	0.349326
ENSG00000075711.21	DLG1	4130	-0.158295	0.0679364	2.33005	0.0198037	0.221174
ENSG00000075785.13	RAB7A	6510.5	-0.19111	0.105404	1.81311	0.0698142	0.396045
ENSG00000075790.10	BCAP29	93.9815	0.0776497	0.165488	-0.469216	0.638915	0.8892
ENSG00000075826.17	SEC31B	1141.99	-0.151492	0.132386	1.14432	0.25249	0.658571
ENSG00000075856.12	SART3	1872.15	-0.128835	0.0585214	2.2015	0.0277007	0.261392
ENSG00000075884.14	ARHGAP15	448.19	-0.0352401	0.289238	0.121838	0.903027	0.977011
ENSG00000075886.11	TUBA3D	76.5268	0.411061	0.188489	-2.18082	0.0291965	0.268388
ENSG00000075891.22	PAX2	7051.02	-0.421845	0.277641	1.51939	0.128664	0.507828
ENSG00000075914.13	EXOSC7	1099.44	-0.0696298	0.109151	0.63792	0.523526	0.839596
ENSG00000075945.13	KIFAP3	1233.66	-0.21249	0.128849	1.64914	0.0991193	0.459008
ENSG00000075975.16	MKRN2	1009.88	0.13963	0.0808964	-1.72604	0.0843404	0.427867
ENSG00000076003.5	MCM6	612.188	-0.0530076	0.112698	0.47035	0.638105	0.888977
ENSG00000076043.10	REXO2	1187.38	-0.251608	0.170457	1.47607	0.139924	0.525953
ENSG00000076053.10	RBM7	409.386	-0.0871378	0.113485	0.767835	0.442585	0.794995
ENSG00000076067.13	RBMS2	5022.7	-0.0700754	0.0866267	0.808935	0.418553	0.780222
ENSG00000076108.11	BAZ2A	8994.8	-0.0816014	0.0752067	1.08503	0.277909	0.679026
ENSG00000076201.15	PTPN23	4036.25	-0.320607	0.183551	1.74669	0.0806903	0.419785
ENSG00000076242.16	MLH1	1324.12	0.0362774	0.0540162	-0.671601	0.501837	0.827097
ENSG00000076248.11	UNG	979.828	0.0858088	0.107862	-0.79554	0.426299	0.786319
ENSG00000076258.10	FMO4	2897.67	0.150529	0.396735	-0.379418	0.704377	0.91451
ENSG00000076321.11	KLHL20	1164.61	0.0698479	0.0936798	-0.745603	0.455908	0.804297
ENSG00000076344.16	RGS11	190.965	-0.171878	0.257128	0.668452	0.503845	0.828548
ENSG00000076351.13	SLC46A1	708.243	0.130731	0.107207	-1.21942	0.222683	0.627172
ENSG00000076356.7	PLXNA2	3135.46	0.0124585	0.116893	-0.106581	0.915121	0.980921
ENSG00000076382.17	SPAG5	3837.86	-0.220986	0.272524	0.810885	0.417432	0.779903
ENSG00000076513.17	ANKRD13A	2296.51	-0.169929	0.106228	1.59967	0.109671	0.477982
ENSG00000076554.15	TPD52	904.171	-0.150658	0.162059	0.929647	0.352554	0.737426
ENSG00000076555.15	ACACB	9139.43	0.10758	0.142704	-0.753867	0.450929	0.800411
ENSG00000076604.15	TRAF4	2362.9	-0.203015	0.124833	1.62628	0.103889	0.467177
ENSG00000076641.4	PAG1	1158.01	-0.0473671	0.207153	0.228658	0.819135	0.952502
ENSG00000076650.7	GPATCH1	737.941	0.100767	0.0863256	-1.16729	0.243093	0.64758
ENSG00000076662.10	ICAM3	70.0456	-0.0220841	0.470921	0.0468955	0.962597	0.991937
ENSG00000076685.18	NT5C2	1911.65	-0.170948	0.0869008	1.96716	0.0491645	0.340932
ENSG00000076706.17	MCAM	2318.88	-0.309027	0.198263	1.55867	0.119074	0.492571
ENSG00000076716.9	GPC4	3242.05	-0.107654	0.199039	0.540869	0.588598	0.868386
ENSG00000076770.14	MBNL3	1667.05	-0.0384383	0.104999	0.366084	0.714302	0.917217
ENSG00000076826.9	CAMSAP3	3071.59	-0.194949	0.199245	0.978434	0.32786	0.719481
ENSG00000076864.19	RAP1GAP	7104.1	-0.0108839	0.20624	0.0527727	0.957913	0.991318
ENSG00000076924.12	XAB2	2379.25	-0.0350236	0.0818496	0.427902	0.668722	0.900827
ENSG00000076928.18	ARHGEF1	4401.82	-0.353384	0.219151	1.61251	0.106851	0.472378
ENSG00000076944.16	STXBP2	1485.57	-0.265248	0.107132	2.47589	0.0132906	0.182623
ENSG00000076984.17	MAP2K7	1660.71	-0.255989	0.142703	1.79385	0.0728365	0.402844
ENSG00000077009.13	NMRK2	30.747	0.417347	0.765218	-0.545397	0.585481	0.867059
ENSG00000077044.10	DGKD	1814.95	-0.184503	0.13332	1.38391	0.166386	0.562756
ENSG00000077063.11	CTTNBP2	1362.06	0.0292124	0.139729	-0.209065	0.834397	0.95748
ENSG00000077080.10	ACTL6B	1.45207	-2.00671	1.41936	1.41382	0.157415	NA
ENSG00000077092.19	RARB	676.127	0.0023372	0.136143	-0.0171672	0.986303	0.997415
ENSG00000077097.15	TOP2B	3681.03	-0.235519	0.114147	2.06329	0.0390849	0.308001
ENSG00000077147.16	TM9SF3	4388.45	-0.368667	0.124443	2.96252	0.00305129	0.0831528
ENSG00000077150.20	NFKB2	2341.02	-1.02662	0.213748	4.80295	1.56346e-06	0.000835375
ENSG00000077152.11	UBE2T	44.603	-0.0163272	0.257702	0.0633567	0.949483	0.98899
ENSG00000077157.22	PPP1R12B	6008.16	-0.10497	0.109204	0.961223	0.33644	0.726847
ENSG00000077232.18	DNAJC10	2415.64	-0.211873	0.0937842	2.25916	0.0238735	0.242856
ENSG00000077235.18	GTF3C1	6711.22	0.0646078	0.0681618	-0.94786	0.343201	0.731388
ENSG00000077238.14	IL4R	2161.06	-0.345408	0.213439	1.6183	0.105598	0.470251
ENSG00000077254.14	USP33	2275.1	-0.167519	0.0930381	1.80055	0.0717745	0.400824
ENSG00000077264.15	PAK3	169.799	-0.079104	0.215168	0.367639	0.713143	0.916974
ENSG00000077274.9	CAPN6	314.655	0.620996	0.392966	-1.58028	0.114043	0.483794
ENSG00000077279.19	DCX	17.4586	0.179576	0.404766	-0.443653	0.657294	0.896968
ENSG00000077312.9	SNRPA	907.446	0.010537	0.0981771	-0.107326	0.91453	0.980921
ENSG00000077327.16	SPAG6	40.7189	-0.315632	0.449527	0.702143	0.48259	0.81778
ENSG00000077348.9	EXOSC5	282.019	0.327301	0.135922	-2.408	0.01604	0.200247
ENSG00000077380.15	DYNC1I2	2754.69	-0.0983528	0.12143	0.809955	0.417966	0.779907
ENSG00000077420.16	APBB1IP	707.761	-0.954598	0.300316	3.17865	0.00147962	0.0562174
ENSG00000077454.16	LRCH4	1234.15	-0.26424	0.149956	1.76211	0.0780509	0.414386
ENSG00000077458.13	FAM76B	381.863	-0.202158	0.119245	1.69532	0.0900142	0.438233
ENSG00000077463.15	SIRT6	600.838	0.000592329	0.10134	-0.00584497	0.995336	0.999268
ENSG00000077498.9	TYR	29.182	0.00998298	0.33264	-0.0300113	0.976058	0.994736
ENSG00000077514.9	POLD3	1483.38	0.315283	0.182038	-1.73196	0.0832804	0.426064
ENSG00000077522.13	ACTN2	41.3296	0.013713	0.219073	-0.0625957	0.950088	0.989368
ENSG00000077549.19	CAPZB	6361.98	-0.124674	0.0705426	1.76736	0.0771676	0.41232
ENSG00000077585.14	GPR137B	3279.41	-0.174372	0.218895	0.7966	0.425684	0.786075
ENSG00000077616.11	NAALAD2	138.244	-0.010232	0.229073	0.0446669	0.964373	0.992385
ENSG00000077684.16	JADE1	3816.44	-0.0303577	0.107136	0.283356	0.776904	0.939824
ENSG00000077713.19	SLC25A43	601.357	-0.160116	0.107231	1.49318	0.13539	0.518419
ENSG00000077721.16	UBE2A	935.853	-0.321176	0.100141	3.20725	0.0013401	0.0533309
ENSG00000077782.21	FGFR1	4135.84	-0.287708	0.178146	1.61501	0.106308	0.472002
ENSG00000077800.13	FKBP6	4.53201	-0.0104693	0.552142	0.0189613	0.984872	NA
ENSG00000077935.17	SMC1B	36.1649	0.26938	0.26802	-1.00508	0.31486	0.710281
ENSG00000077942.19	FBLN1	3232.49	0.11234	0.234203	-0.479669	0.631463	0.886245
ENSG00000077943.8	ITGA8	1771.79	0.0728163	0.184609	-0.394435	0.69326	0.909785
ENSG00000077984.6	CST7	115.376	-0.244872	0.315124	0.777065	0.437121	0.791553
ENSG00000078018.20	MAP2	477.802	-0.0298411	0.149893	0.199082	0.842198	0.96032
ENSG00000078043.16	PIAS2	2388.07	0.0183023	0.0716225	-0.255538	0.798308	0.94682
ENSG00000078053.17	AMPH	165.049	0.0652932	0.183332	-0.356147	0.72173	0.920895
ENSG00000078061.13	ARAF	3366.88	-0.0603922	0.0680847	0.887016	0.375071	0.75289
ENSG00000078070.13	MCCC1	2662.1	-0.0141111	0.142029	0.0993532	0.920858	0.982693
ENSG00000078081.8	LAMP3	76.0943	-0.853933	0.522291	1.63497	0.102054	0.464431
ENSG00000078098.14	FAP	79.5253	-0.870563	0.474359	1.83524	0.0664704	0.389641
ENSG00000078114.18	NEBL	2017.49	-0.197312	0.205608	0.959654	0.33723	0.727515
ENSG00000078124.12	ACER3	1051.23	-0.0910824	0.0920222	0.989787	0.322278	0.71602
ENSG00000078140.14	UBE2K	1465.75	-0.149749	0.0877053	1.70741	0.0877464	0.433781
ENSG00000078142.13	PIK3C3	2373.57	-0.0580883	0.0774847	0.749675	0.453451	0.802395
ENSG00000078177.14	N4BP2	844.902	-0.0450252	0.107843	0.417508	0.676307	0.903995
ENSG00000078237.7	TIGAR	243.03	0.112702	0.208059	-0.541681	0.588038	0.868202
ENSG00000078246.17	TULP3	1334.92	-0.192946	0.120025	1.60755	0.107933	0.474212
ENSG00000078269.15	SYNJ2	1285.08	-0.192796	0.190093	1.01422	0.310478	0.706676
ENSG00000078295.17	ADCY2	123.388	0.0195428	0.337997	-0.0578193	0.953893	0.990166
ENSG00000078304.19	PPP2R5C	3847.9	-0.133592	0.0696676	1.91757	0.0551659	0.356326
ENSG00000078319.9	PMS2P1	328.454	-0.0568492	0.16071	0.353739	0.723535	0.921515
ENSG00000078328.21	RBFOX1	130.482	0.0650119	0.240407	-0.270424	0.786834	0.943212
ENSG00000078369.18	GNB1	9926.11	-0.108353	0.056979	1.90163	0.0572193	0.361713
ENSG00000078399.19	HOXA9	577.89	-0.322708	0.163112	1.97844	0.0478789	0.336101
ENSG00000078401.7	EDN1	287.876	-0.449125	0.222729	2.01646	0.0437519	0.323431
ENSG00000078403.17	MLLT10	2613.76	-0.0018708	0.0574811	0.0325464	0.974036	0.994429
ENSG00000078487.17	ZCWPW1	288.507	0.115218	0.116482	-0.989151	0.322589	0.71637
ENSG00000078549.14	ADCYAP1R1	26.1869	1.39403	0.605056	-2.30396	0.0212248	0.228611
ENSG00000078579.9	FGF20	1.61371	0.923762	1.2053	-0.766416	0.443429	NA
ENSG00000078589.13	P2RY10	104.655	-0.412665	0.481303	0.857393	0.391228	0.763523
ENSG00000078596.11	ITM2A	365.846	0.0862562	0.190693	-0.452331	0.65103	0.894714
ENSG00000078618.21	NRDC	3770.59	-0.0982107	0.0716732	1.37026	0.170607	0.567872
ENSG00000078668.14	VDAC3	2337.58	0.125247	0.147078	-0.851568	0.394454	0.765335
ENSG00000078674.17	PCM1	6572.48	-0.0638563	0.0895087	0.713408	0.475593	0.814179
ENSG00000078687.17	TNRC6C	2689.66	0.00740969	0.0819079	-0.0904637	0.927919	0.984398
ENSG00000078699.22	CBFA2T2	2823.08	-0.045078	0.0495113	0.910459	0.362581	0.743899
ENSG00000078725.13	BRINP1	269.214	-0.0115643	0.398748	0.0290016	0.976863	0.994918
ENSG00000078747.15	ITCH	4028.61	-0.0506661	0.0676602	0.748832	0.453958	0.802802
ENSG00000078795.16	PKD2L2	72.608	0.0841214	0.152086	-0.553118	0.580183	0.865467
ENSG00000078804.13	TP53INP2	2835.03	-0.708437	0.19432	3.64572	0.000266642	0.0207492
ENSG00000078808.18	SDF4	6316.08	-0.164765	0.105692	1.55891	0.119018	0.492467
ENSG00000078814.17	MYH7B	1255.2	-0.0768703	0.216077	0.355754	0.722025	0.920958
ENSG00000078898.7	BPIFB2	0.0294416	0.11785	4.68708	-0.0251437	0.97994	NA
ENSG00000078900.15	TP73	82.1567	0.255563	0.205526	-1.24346	0.213698	0.617354
ENSG00000078902.16	TOLLIP	5265.29	0.0030524	0.134177	-0.022749	0.98185	0.996778
ENSG00000078967.13	UBE2D4	1053.13	0.135249	0.0980933	-1.37878	0.167963	0.565068
ENSG00000079101.16	CLUL1	77.1775	0.0399661	0.195592	-0.204334	0.838093	0.959027
ENSG00000079102.16	RUNX1T1	822.261	0.340018	0.174705	-1.94625	0.051625	0.347002
ENSG00000079112.10	CDH17	23.7921	-0.235191	0.26594	0.884376	0.376493	0.754226
ENSG00000079134.12	THOC1	853.746	-0.2535	0.110482	2.29449	0.0217625	0.231327
ENSG00000079150.18	FKBP7	167.746	0.133154	0.139375	-0.955367	0.339392	0.729238
ENSG00000079156.17	OSBPL6	558.924	-0.0118405	0.268698	0.0440663	0.964852	0.992547
ENSG00000079215.14	SLC1A3	209.028	-0.22788	0.334371	0.681517	0.495544	0.824517
ENSG00000079246.16	XRCC5	7079.34	-0.0518115	0.0951292	0.544644	0.585999	0.867229
ENSG00000079257.8	LXN	357.823	-0.201607	0.262994	0.766582	0.44333	0.795529
ENSG00000079263.19	SP140	263.928	-0.214027	0.370196	0.578146	0.563166	0.858064
ENSG00000079277.21	MKNK1	1543.76	-0.0651107	0.078363	0.830885	0.406038	0.772616
ENSG00000079308.19	TNS1	70835.5	0.200039	0.156298	-1.27985	0.200597	0.60291
ENSG00000079313.15	REXO1	2268.89	-0.250513	0.160638	1.55949	0.118881	0.492149
ENSG00000079332.15	SAR1A	3288.45	-0.0601702	0.100498	0.598718	0.549361	0.85142
ENSG00000079335.20	CDC14A	914.967	-0.162789	0.150852	1.07913	0.28053	0.680836
ENSG00000079337.16	RAPGEF3	9465.93	-0.0510363	0.202216	0.252385	0.800743	0.947663
ENSG00000079385.22	CEACAM1	2855.72	-0.264938	0.155325	1.70569	0.088065	0.434302
ENSG00000079387.14	SENP1	651.047	0.002484	0.0686899	-0.0361626	0.971153	0.993778
ENSG00000079393.20	DUSP13	1.72126	1.05022	1.20072	-0.874656	0.381761	NA
ENSG00000079432.7	CIC	6513.79	-0.408066	0.233672	1.74632	0.0807552	0.419785
ENSG00000079435.10	LIPE	503.01	-0.0920553	0.262484	0.350708	0.725807	0.921934
ENSG00000079459.13	FDFT1	3009.49	0.0398048	0.111739	-0.356231	0.721668	0.920852
ENSG00000079462.7	PAFAH1B3	299.639	0.31485	0.212398	-1.48236	0.138245	0.523044
ENSG00000079482.13	OPHN1	1489.15	0.156186	0.0784088	-1.99194	0.0463774	0.331414
ENSG00000079557.5	AFM	3078.51	0.0558584	0.54724	-0.102073	0.918699	0.982194
ENSG00000079616.13	KIF22	963.922	0.138522	0.119283	-1.16129	0.245525	0.649968
ENSG00000079689.14	SCGN	55.6953	-0.473094	0.305832	1.54691	0.121886	0.496143
ENSG00000079691.18	CARMIL1	2416.02	-0.101189	0.0963864	1.04983	0.293797	0.693339
ENSG00000079739.17	PGM1	2474.38	-0.0504733	0.136799	0.368959	0.712159	0.916359
ENSG00000079785.15	DDX1	2554.94	0.0019626	0.12679	-0.0154791	0.98765	0.997845
ENSG00000079805.17	DNM2	12050	-0.0685435	0.121073	0.566133	0.571303	0.861435
ENSG00000079819.19	EPB41L2	4289.4	0.0986278	0.127497	-0.77357	0.439185	0.792739
ENSG00000079841.18	RIMS1	40.7059	-0.00385556	0.610929	0.00631098	0.994965	0.999256
ENSG00000079931.15	MOXD1	1619.23	0.316587	0.334992	-0.945059	0.344629	0.732094
ENSG00000079950.14	STX7	3950.59	-0.0941467	0.111018	0.848031	0.396421	0.765925
ENSG00000079974.17	RABL2B	1186.85	0.113152	0.0788109	-1.43574	0.151077	0.543395
ENSG00000079999.14	KEAP1	2292.94	-0.0355526	0.0995374	0.357178	0.720959	0.920379
ENSG00000080007.8	DDX43	39.1976	0.032484	0.467937	-0.0694196	0.944656	0.988286
ENSG00000080031.10	PTPRH	18.5698	0.292359	0.548439	-0.533074	0.593983	0.870851
ENSG00000080166.16	DCT	47.4184	0.257866	0.257988	-0.999527	0.317539	0.712584
ENSG00000080189.15	SLC35C2	2328.51	-0.0125197	0.0684411	0.182926	0.854856	0.963663
ENSG00000080200.10	CRYBG3	2211.24	-0.121809	0.0961769	1.26651	0.20533	0.609581
ENSG00000080224.17	EPHA6	71.6576	-0.554606	0.656886	0.844297	0.398504	0.767592
ENSG00000080293.10	SCTR	1476.4	-0.0769849	0.349226	0.220444	0.825525	0.954063
ENSG00000080298.15	RFX3	974.47	-0.0773763	0.0979006	0.790355	0.42932	0.788151
ENSG00000080345.18	RIF1	2849.72	-0.143545	0.0983222	1.45995	0.144304	0.53248
ENSG00000080371.6	RAB21	2891.92	-0.231637	0.114112	2.02991	0.0423654	0.31966
ENSG00000080493.17	SLC4A4	33293.1	-0.100614	0.319686	0.314727	0.752969	0.931718
ENSG00000080503.24	SMARCA2	7762.15	-0.0315516	0.0775428	0.406893	0.684086	0.907281
ENSG00000080511.5	RDH8	75.2438	2.24987	1.22355	-1.83881	0.0659435	0.388069
ENSG00000080546.13	SESN1	924.807	0.0293535	0.0871947	-0.336643	0.736386	0.925608
ENSG00000080561.13	MID2	620.627	0.091155	0.0987064	-0.923497	0.355748	0.739707
ENSG00000080572.13	PIH1D3	0.483248	0.759036	1.80132	-0.421378	0.673479	NA
ENSG00000080573.7	COL5A3	397.837	-0.0309361	0.292749	0.105674	0.915841	0.981165
ENSG00000080603.17	SRCAP	1004.06	-0.175692	0.145519	1.20735	0.227297	0.6312
ENSG00000080608.10	PUM3	1246.86	-0.262077	0.158546	1.65301	0.0983298	0.457239
ENSG00000080618.16	CPB2	14.5022	0.67047	0.332846	-2.01436	0.043972	0.323949
ENSG00000080644.16	CHRNA3	4.38218	0.259765	0.576955	-0.450234	0.652542	NA
ENSG00000080709.16	KCNN2	102.644	0.950905	0.381205	-2.49448	0.0126143	0.176986
ENSG00000080802.18	CNOT4	1462.8	-0.118274	0.0717167	1.64919	0.0991095	0.459008
ENSG00000080815.19	PSEN1	3465.59	-0.0861668	0.0671332	1.28352	0.19931	0.602029
ENSG00000080819.9	CPOX	397.622	-0.0165553	0.0852386	0.194223	0.846001	0.96183
ENSG00000080822.17	CLDND1	877.472	-0.16818	0.127086	1.32335	0.185717	0.587276
ENSG00000080823.23	MOK	1660.73	-0.0143766	0.080655	0.178248	0.858528	0.964864
ENSG00000080824.19	HSP90AA1	17759.5	-0.397618	0.202951	1.95919	0.0500911	0.342775
ENSG00000080839.12	RBL1	343.252	0.210148	0.116963	-1.79671	0.0723816	0.401611
ENSG00000080845.17	DLGAP4	3393.8	-0.377222	0.157063	2.40173	0.0163177	0.201838
ENSG00000080854.15	IGSF9B	780.006	0.166189	0.167296	-0.993381	0.320525	0.715048
ENSG00000080910.13	CFHR2	0.0620094	-1.16451	4.68708	0.248451	0.803785	NA
ENSG00000080947.15	CROCCP3	1248.55	-0.00725781	0.14209	0.051079	0.959263	0.991406
ENSG00000080986.13	NDC80	32.5853	0.310857	0.267794	-1.16081	0.245719	0.650218
ENSG00000081014.11	AP4E1	650.161	-0.00546616	0.0843225	0.0648245	0.948314	0.98899
ENSG00000081019.13	RSBN1	1015.96	-0.104085	0.0745687	1.39583	0.162767	0.558368
ENSG00000081026.19	MAGI3	2424.43	-0.00771455	0.0844757	0.0913227	0.927236	0.984308
ENSG00000081041.9	CXCL2	112.504	-3.34192	0.467929	7.14194	9.20214e-13	1.49963e-08
ENSG00000081051.8	AFP	29.186	0.165913	0.457685	-0.362504	0.716975	0.918813
ENSG00000081052.13	COL4A4	7192.72	-0.0429696	0.0901714	0.476533	0.633695	0.887037
ENSG00000081059.20	TCF7	1592.77	0.00323301	0.216613	-0.0149253	0.988092	0.998044
ENSG00000081087.15	OSTM1	870.125	-0.239897	0.133283	1.79991	0.0718748	0.400824
ENSG00000081138.14	CDH7	5.71996	0.529609	0.639763	-0.827821	0.407772	NA
ENSG00000081148.12	IMPG2	98.9496	0.290684	0.192547	-1.50968	0.131126	0.511953
ENSG00000081154.12	PCNP	1539.51	-0.147516	0.0948444	1.55535	0.119862	0.493782
ENSG00000081177.18	EXD2	1415.11	0.145738	0.0712698	-2.04488	0.0408664	0.314041
ENSG00000081181.8	ARG2	714.213	-0.477294	0.2496	1.91224	0.055846	0.357953
ENSG00000081189.16	MEF2C	1349.05	-0.296391	0.150788	1.96561	0.0493436	0.341232
ENSG00000081237.20	PTPRC	1237.51	-0.33987	0.341222	0.996037	0.319232	0.713876
ENSG00000081248.11	CACNA1S	33.9163	1.2954	0.663728	-1.95171	0.050973	0.34584
ENSG00000081277.13	PKP1	80.3242	-0.351109	0.318555	1.10219	0.270378	0.673783
ENSG00000081307.12	UBA5	1521.05	-0.286381	0.116488	2.45845	0.0139538	0.186869
ENSG00000081320.11	STK17B	1028.49	-0.00677854	0.248152	0.0273161	0.978208	0.995444
ENSG00000081377.17	CDC14B	2391.52	-0.0539169	0.120953	0.445769	0.655764	0.896372
ENSG00000081386.12	ZNF510	977.591	0.244637	0.0855956	-2.85806	0.00426244	0.100444
ENSG00000081479.15	LRP2	154539	-0.0964168	0.22744	0.423922	0.671623	0.902276
ENSG00000081665.14	ZNF506	1813.19	-0.0320009	0.0729209	0.438844	0.660775	0.898243
ENSG00000081692.12	JMJD4	520.87	0.313357	0.0950118	-3.29809	0.000973453	0.0434627
ENSG00000081721.12	DUSP12	351.377	0.0956664	0.112152	-0.853005	0.393656	0.765013
ENSG00000081760.17	AACS	1588.09	-0.0742855	0.097989	0.758101	0.448391	0.798819
ENSG00000081791.9	DELE1	3977.43	0.0263625	0.0561053	-0.469876	0.638444	0.889031
ENSG00000081800.9	SLC13A1	6491.52	-0.224434	0.273606	0.820281	0.412056	0.776758
ENSG00000081803.16	CADPS2	2893.24	-0.0929716	0.0967598	0.96085	0.336628	0.727014
ENSG00000081818.4	PCDHB4	128.472	-0.207677	0.21641	0.95965	0.337231	0.727515
ENSG00000081842.18	PCDHA6	79.339	0.227666	0.236537	-0.962497	0.3358	0.726528
ENSG00000081853.15	PCDHGA2	160.797	-0.120865	0.168636	0.716724	0.473544	0.813527
ENSG00000081870.11	HSPB11	309.963	-0.0375866	0.115144	0.326431	0.744098	0.928918
ENSG00000081913.14	PHLPP1	1481.2	-0.159442	0.0728331	2.18914	0.0285866	0.265188
ENSG00000081923.15	ATP8B1	1717.02	0.137297	0.0980519	-1.40025	0.161439	0.556683
ENSG00000081985.12	IL12RB2	190.228	-0.124132	0.235159	0.527867	0.597592	0.872249
ENSG00000082014.16	SMARCD3	1173.59	0.255148	0.160879	-1.58596	0.112748	0.481878
ENSG00000082068.9	WDR70	1168.72	-0.017856	0.0773348	0.230892	0.817398	0.952297
ENSG00000082074.18	FYB1	923.703	-0.443639	0.296841	1.49453	0.135036	0.517776
ENSG00000082126.18	MPP4	18.3417	0.517988	0.337225	-1.53603	0.124531	0.50119
ENSG00000082146.13	STRADB	2454.52	0.0120445	0.230189	-0.0523244	0.95827	0.991377
ENSG00000082153.18	BZW1	2489.67	-0.166239	0.121787	1.365	0.172252	0.570042
ENSG00000082175.15	PGR	574.254	0.0288402	0.198072	-0.145604	0.884234	0.972542
ENSG00000082196.20	C1QTNF3	201.973	-0.103924	0.175521	0.592089	0.553791	0.854222
ENSG00000082212.13	ME2	1154.7	-0.0225288	0.0789389	0.285396	0.775341	0.939186
ENSG00000082213.18	C5orf22	567.187	-0.13563	0.108518	1.24984	0.211359	0.615314
ENSG00000082258.13	CCNT2	1659.59	-0.129649	0.0757952	1.71052	0.0871698	0.432639
ENSG00000082269.16	FAM135A	1148.93	-0.265303	0.119135	2.22692	0.0259529	0.252201
ENSG00000082293.13	COL19A1	872.503	-0.133609	0.267841	0.498836	0.617895	0.880126
ENSG00000082397.17	EPB41L3	5534.4	-0.242994	0.210461	1.15458	0.248262	0.653235
ENSG00000082438.17	COBLL1	8689.53	-0.21802	0.147904	1.47406	0.140465	0.526771
ENSG00000082458.12	DLG3	1499.04	0.175127	0.11457	-1.52855	0.126375	0.504344
ENSG00000082482.13	KCNK2	16.5058	-0.0809531	0.719077	0.112579	0.910364	0.979453
ENSG00000082497.12	SERTAD4	212.087	0.103392	0.200917	-0.514601	0.606832	0.876137
ENSG00000082512.15	TRAF5	825.675	-0.115917	0.180888	0.640821	0.521639	0.83893
ENSG00000082515.18	MRPL22	577.876	0.163277	0.200288	-0.815211	0.414952	0.779116
ENSG00000082516.9	GEMIN5	1232.31	0.149498	0.0865195	-1.72792	0.0840034	0.427
ENSG00000082556.13	OPRK1	1.14811	-0.21919	1.13839	0.192544	0.847316	NA
ENSG00000082641.16	NFE2L1	21974.1	-0.148714	0.119951	1.23979	0.215052	0.618041
ENSG00000082684.16	SEMA5B	632.762	-0.312897	0.240296	1.30213	0.192871	0.595505
ENSG00000082701.16	GSK3B	3383.35	-0.110995	0.045812	2.42284	0.0153999	0.196101
ENSG00000082781.12	ITGB5	5787.28	0.0497307	0.0788598	-0.630622	0.528288	0.841998
ENSG00000082805.20	ERC1	5748.95	-0.00182467	0.0602331	0.0302935	0.975833	0.9947
ENSG00000082898.17	XPO1	4393.62	-0.00479841	0.0756636	0.0634176	0.949434	0.98899
ENSG00000082929.8	LINC01587	59.4894	0.196489	0.183485	-1.07087	0.284227	0.684939
ENSG00000082996.19	RNF13	1509.13	-0.188983	0.123854	1.52585	0.127047	0.505837
ENSG00000083067.22	TRPM3	10484.3	0.133068	0.229051	-0.580955	0.561271	0.85746
ENSG00000083093.10	PALB2	652.097	0.0959828	0.073887	-1.29905	0.193927	0.59613
ENSG00000083097.14	DOP1A	2475.5	0.0416499	0.070264	-0.592763	0.55334	0.853877
ENSG00000083099.11	LYRM2	1096.59	-0.0387624	0.0818564	0.473542	0.635827	0.888129
ENSG00000083123.15	BCKDHB	1474.89	0.017834	0.160946	-0.110808	0.911769	0.980096
ENSG00000083168.11	KAT6A	5477.67	-0.0584875	0.0726314	0.805264	0.420667	0.782152
ENSG00000083223.18	TUT7	1776.28	-0.162673	0.0995696	1.63376	0.102309	0.464873
ENSG00000083290.20	ULK2	1345.57	0.0330132	0.0831143	-0.397202	0.691218	0.909339
ENSG00000083307.12	GRHL2	920.022	0.188465	0.196886	-0.957227	0.338453	0.72832
ENSG00000083312.17	TNPO1	3863.06	-0.124306	0.0826397	1.50419	0.132533	0.514182
ENSG00000083444.17	PLOD1	5590.35	-0.0454409	0.175837	0.258427	0.796078	0.946118
ENSG00000083454.22	P2RX5	108.877	-0.739612	0.614888	1.20284	0.229038	0.633041
ENSG00000083457.12	ITGAE	300.164	0.151731	0.165383	-0.917452	0.358906	0.741612
ENSG00000083520.15	DIS3	1310.95	-0.11759	0.103526	1.13584	0.256022	0.661602
ENSG00000083535.16	PIBF1	530.166	-0.104046	0.146043	0.712432	0.476197	0.814306
ENSG00000083544.15	TDRD3	1368.96	0.0260677	0.087053	-0.299446	0.7646	0.935879
ENSG00000083622.8	AC000061.1	2.92433	0.0088124	0.653706	-0.0134807	0.989244	NA
ENSG00000083635.8	NUFIP1	229.313	-0.0191744	0.124972	0.15343	0.878059	0.971241
ENSG00000083642.19	PDS5B	1637.78	-0.124495	0.1075	1.1581	0.246825	0.651802
ENSG00000083720.13	OXCT1	1513.57	-0.175161	0.171608	1.0207	0.307396	0.70451
ENSG00000083750.12	RRAGB	809.027	-0.0959446	0.0719345	1.33378	0.182277	0.583074
ENSG00000083782.8	EPYC	0.313779	0.117842	2.04021	-0.05776	0.95394	NA
ENSG00000083799.17	CYLD	2282.04	-0.123181	0.128059	0.961909	0.336095	0.726703
ENSG00000083807.10	SLC27A5	394.658	0.236574	0.170631	-1.38647	0.165605	0.561719
ENSG00000083812.12	ZNF324	903.612	0.0239043	0.105148	-0.227339	0.82016	0.952921
ENSG00000083814.13	ZNF671	695.012	0.287324	0.100291	-2.86489	0.00417148	0.0997718
ENSG00000083817.9	ZNF416	273.658	0.406073	0.151181	-2.686	0.00723131	0.13346
ENSG00000083828.16	ZNF586	1676.16	0.134509	0.077701	-1.73111	0.0834328	0.426293
ENSG00000083838.16	ZNF446	477.935	0.131387	0.0892666	-1.47185	0.141062	0.527494
ENSG00000083844.10	ZNF264	2938.71	0.0512814	0.0426032	-1.2037	0.228706	0.63257
ENSG00000083845.9	RPS5	7067.46	0.365908	0.290074	-1.26143	0.207155	0.612051
ENSG00000083857.14	FAT1	34429.2	0.0651633	0.110837	-0.587918	0.556587	0.85583
ENSG00000083896.12	YTHDC1	66.9621	-0.0147382	0.756276	0.0194879	0.984452	0.997202
ENSG00000083937.9	CHMP2B	566.277	-0.331222	0.143114	2.31439	0.0206461	0.226115
ENSG00000084070.12	SMAP2	1644.47	-0.138554	0.189155	0.732489	0.46387	0.807894
ENSG00000084072.17	PPIE	1341.32	0.112967	0.104041	-1.08579	0.277572	0.678762
ENSG00000084073.9	ZMPSTE24	1315.3	-0.319792	0.133699	2.39188	0.0167623	0.205385
ENSG00000084090.13	STARD7	5830.82	0.101859	0.09707	-1.04933	0.294025	0.693501
ENSG00000084092.7	NOA1	881.361	0.0181675	0.108465	-0.167496	0.86698	0.967902
ENSG00000084093.18	REST	2514.68	-0.0828911	0.0728277	1.13818	0.255045	0.660546
ENSG00000084110.11	HAL	45.404	-0.467034	0.3328	1.40335	0.160513	0.555668
ENSG00000084112.15	SSH1	4380.94	0.122821	0.0702204	-1.74908	0.0802767	0.419381
ENSG00000084207.18	GSTP1	9506.04	0.205741	0.251364	-0.818496	0.413074	0.777463
ENSG00000084234.17	APLP2	24013.1	-0.247298	0.139878	1.76796	0.0770676	0.412303
ENSG00000084444.14	FAM234B	804.861	-0.0255388	0.110888	0.230312	0.817849	0.952338
ENSG00000084453.16	SLCO1A2	35.3152	0.425085	0.713319	-0.595925	0.551225	0.85238
ENSG00000084463.8	WBP11	1663.25	-0.369293	0.0902899	4.09008	4.31222e-05	0.0075972
ENSG00000084623.11	EIF3I	3309.26	0.173539	0.155769	-1.11408	0.265247	0.669662
ENSG00000084628.10	NKAIN1	6.516	-0.321425	0.570011	0.563891	0.572828	0.861892
ENSG00000084636.18	COL16A1	2761.72	-0.1581	0.300855	0.5255	0.599235	0.873162
ENSG00000084652.16	TXLNA	4179.27	-0.0411066	0.0878781	0.467769	0.63995	0.889491
ENSG00000084674.15	APOB	164.275	-0.233314	0.420334	0.555068	0.578848	0.864569
ENSG00000084676.15	NCOA1	4762.1	-0.0412587	0.0413635	0.997468	0.318537	0.713167
ENSG00000084693.16	AGBL5	2573.5	0.299914	0.132376	-2.26562	0.0234747	0.240474
ENSG00000084710.14	EFR3B	222.174	0.239424	0.159286	-1.5031	0.132813	0.514564
ENSG00000084731.15	KIF3C	449.963	-0.0295139	0.202455	0.14578	0.884095	0.972542
ENSG00000084733.11	RAB10	2701.51	-0.32406	0.104255	3.10835	0.00188137	0.0638591
ENSG00000084734.9	GCKR	12.1441	-0.638439	0.619993	1.02975	0.303127	0.70179
ENSG00000084754.12	HADHA	9727.05	-0.0256602	0.123252	0.208193	0.835078	0.957695
ENSG00000084764.12	MAPRE3	889.192	-0.225476	0.100149	2.25139	0.0243607	0.245437
ENSG00000084774.14	CAD	2865.02	0.26312	0.123447	-2.13143	0.0330534	0.285547
ENSG00000085063.17	CD59	13787.8	-0.0661515	0.121227	0.545685	0.585283	0.867022
ENSG00000085117.12	CD82	1077.57	0.021743	0.14273	-0.152336	0.878922	0.971489
ENSG00000085185.15	BCORL1	1741.34	-0.0162389	0.160857	0.100952	0.919588	0.982403
ENSG00000085224.22	ATRX	4301.86	-0.177605	0.133607	1.3293	0.183748	0.585112
ENSG00000085231.14	AK6	0	#VALUE!	NA	NA	NA	NA
ENSG00000085265.11	FCN1	570.583	-0.771389	0.470382	1.63992	0.101022	0.462157
ENSG00000085274.15	MYNN	391.038	0.0532004	0.0964602	-0.551527	0.581272	0.865832
ENSG00000085276.19	MECOM	5854.72	0.0691236	0.111769	-0.61845	0.536279	0.845946
ENSG00000085365.18	SCAMP1	992.839	-0.346045	0.107003	3.23397	0.00122083	0.0505772
ENSG00000085377.14	PREP	974.929	-0.0100352	0.0629728	0.159358	0.873387	0.970188
ENSG00000085382.12	HACE1	935.939	-0.239978	0.100938	2.37749	0.017431	0.20852
ENSG00000085415.16	SEH1L	1162.72	-0.209838	0.09246	2.2695	0.0232377	0.239247
ENSG00000085433.15	WDR47	778.717	-0.0772468	0.080465	0.960005	0.337053	0.727515
ENSG00000085449.15	WDFY1	750.309	-0.242722	0.0903603	2.68615	0.00722796	0.13346
ENSG00000085465.13	OVGP1	223.709	-0.292359	0.151757	1.9265	0.0540419	0.352421
ENSG00000085491.17	SLC25A24	905.101	-0.134963	0.0921106	1.46523	0.142859	0.530081
ENSG00000085511.20	MAP3K4	2256.37	0.090731	0.0742706	-1.22163	0.221848	0.626078
ENSG00000085514.16	PILRA	270.263	-0.129241	0.190441	0.678642	0.497365	0.825303
ENSG00000085552.17	IGSF9	186.362	0.185021	0.332824	-0.555913	0.57827	0.864211
ENSG00000085563.15	ABCB1	5037.72	-0.192387	0.166506	1.15544	0.24791	0.652993
ENSG00000085644.14	ZNF213	624.972	-0.0963527	0.127685	0.75461	0.450483	0.799967
ENSG00000085662.14	AKR1B1	2270.34	0.0196368	0.237316	-0.0827455	0.934054	0.985791
ENSG00000085719.13	CPNE3	3188.42	-0.0437432	0.0910862	0.480239	0.631057	0.885978
ENSG00000085721.13	RRN3	228.138	0.439685	0.221783	-1.9825	0.0474237	0.334563
ENSG00000085733.16	CTTN	8659.41	-0.182928	0.0869422	2.10402	0.0353769	0.292947
ENSG00000085741.13	WNT11	44.5012	0.808699	0.391254	-2.06694	0.0387395	0.306572
ENSG00000085760.15	MTIF2	990.194	-0.0221469	0.123868	0.178794	0.858099	0.964699
ENSG00000085788.14	DDHD2	2078.07	0.0254201	0.0612037	-0.415336	0.677896	0.904239
ENSG00000085831.15	TTC39A	1133.05	-0.228164	0.244296	0.933964	0.350322	0.735814
ENSG00000085832.17	EPS15	3800.44	-0.0304292	0.0613764	0.49578	0.62005	0.88125
ENSG00000085840.13	ORC1	88.754	0.126696	0.175237	-0.722997	0.469682	0.811114
ENSG00000085871.9	MGST2	1234.91	0.120979	0.231481	-0.522633	0.60123	0.87381
ENSG00000085872.15	CHERP	1828.37	-0.309463	0.189943	1.62924	0.103263	0.465898
ENSG00000085978.22	ATG16L1	1389.51	0.135937	0.0788793	-1.72335	0.0848253	0.428464
ENSG00000085982.13	USP40	3468.95	0.0739456	0.0897545	-0.823865	0.410016	0.774535
ENSG00000085998.14	POMGNT1	4697.33	0.0415354	0.0961191	-0.432125	0.665651	0.899527
ENSG00000085999.13	RAD54L	94.4068	-0.152417	0.246215	0.619039	0.535891	0.845736
ENSG00000086015.22	MAST2	3154.92	-0.00351734	0.0889987	0.0395213	0.968475	0.993534
ENSG00000086061.16	DNAJA1	3621.25	-0.130374	0.150048	0.868882	0.384911	0.760563
ENSG00000086062.12	B4GALT1	6371.63	-0.298395	0.131463	2.26981	0.0232194	0.239232
ENSG00000086065.14	CHMP5	1229.23	-0.039014	0.156957	0.248564	0.803698	0.949057
ENSG00000086102.19	NFX1	3016.7	0.0953624	0.0578573	-1.64823	0.0993048	0.459432
ENSG00000086159.13	AQP6	2010.61	-0.688395	0.355554	1.93612	0.052853	0.349561
ENSG00000086189.10	DIMT1	253.739	0.0628231	0.101748	-0.617441	0.536944	0.846291
ENSG00000086200.16	IPO11	761.938	-0.0770472	0.0705153	1.09263	0.274555	0.677495
ENSG00000086205.18	FOLH1	1098.96	-0.143643	0.36756	0.390801	0.695944	0.910887
ENSG00000086232.13	EIF2AK1	3487.59	-0.134006	0.0797125	1.68112	0.0927396	0.445689
ENSG00000086288.12	NME8	22.4739	-0.307508	0.438054	0.701986	0.482688	0.81778
ENSG00000086289.12	EPDR1	906.675	0.0929762	0.12104	-0.768142	0.442403	0.794922
ENSG00000086300.16	SNX10	537.141	-0.454321	0.15765	2.88184	0.00395359	0.0976022
ENSG00000086475.15	SEPHS1	2182.35	0.238922	0.155408	-1.53738	0.1242	0.500543
ENSG00000086504.17	MRPL28	1560.79	0.142265	0.179702	-0.791667	0.428555	0.7875
ENSG00000086506.3	HBQ1	6.294	0.269015	0.721397	-0.372908	0.709217	NA
ENSG00000086544.3	ITPKC	1203.33	-0.514518	0.143647	3.58183	0.000341192	0.0235563
ENSG00000086548.9	CEACAM6	0.827178	-2.33447	1.33066	1.75437	0.079367	NA
ENSG00000086570.12	FAT2	536.348	0.367245	0.227511	-1.61418	0.106488	0.472174
ENSG00000086589.12	RBM22	1375.71	0.0415118	0.0718618	-0.577662	0.563492	0.85814
ENSG00000086598.11	TMED2	3398.81	-0.0425564	0.13168	0.323181	0.746558	0.929574
ENSG00000086619.14	ERO1B	823.746	-0.432084	0.136629	3.16248	0.00156434	0.0575469
ENSG00000086666.19	ZFAND6	1690.05	-0.157735	0.118703	1.32882	0.183908	0.585112
ENSG00000086696.11	HSD17B2	75.2053	0.263632	0.409876	-0.6432	0.520094	0.838101
ENSG00000086712.13	TXLNG	774.577	-0.190588	0.12238	1.55734	0.119391	0.493158
ENSG00000086717.18	PPEF1	9.28568	-0.0676834	0.412451	0.164101	0.869652	0.968615
ENSG00000086730.17	LAT2	489.967	0.0268507	0.263017	-0.102088	0.918687	0.982194
ENSG00000086758.16	HUWE1	31491.6	0.0667411	0.0430786	-1.54929	0.121312	0.49565
ENSG00000086827.9	ZW10	557.195	-0.0735997	0.109773	0.67047	0.502558	0.8276
ENSG00000086848.15	ALG9	364.721	0.0614867	0.0693994	-0.885984	0.375626	0.753264
ENSG00000086967.10	MYBPC2	77.8156	0.722526	0.769621	-0.938807	0.34783	0.734012
ENSG00000086991.13	NOX4	6794.44	-0.237171	0.299547	0.791765	0.428498	0.787484
ENSG00000087008.16	ACOX3	1406.52	-0.0315756	0.0767519	0.411398	0.680781	0.905238
ENSG00000087053.19	MTMR2	1520.7	-0.0773914	0.0739929	1.04593	0.295593	0.695265
ENSG00000087074.8	PPP1R15A	1892.27	-1.37077	0.223276	6.13934	8.28668e-10	3.05007e-06
ENSG00000087076.9	HSD17B14	2718.93	0.0132317	0.318714	-0.041516	0.966885	0.993057
ENSG00000087077.14	TRIP6	3837.79	-0.195171	0.127413	1.5318	0.125572	0.502711
ENSG00000087085.15	ACHE	180.508	-0.288178	0.246686	1.1682	0.242726	0.647131
ENSG00000087086.15	FTL	121770	-0.0469407	0.354696	0.132341	0.894715	0.974354
ENSG00000087087.20	SRRT	3575.3	-0.201298	0.107944	1.86485	0.0622029	0.377117
ENSG00000087088.20	BAX	1445.52	0.0791469	0.182905	-0.432722	0.665217	0.899527
ENSG00000087095.13	NLK	1454.53	-0.361486	0.0862889	4.18925	2.79875e-05	0.00556217
ENSG00000087111.21	PIGS	2961.39	-0.0609421	0.0771303	0.790119	0.429458	0.78836
ENSG00000087116.16	ADAMTS2	971.457	0.203892	0.292723	-0.696534	0.486094	0.81982
ENSG00000087128.10	TMPRSS11E	0.136645	-1.16454	3.11889	0.373382	0.708864	NA
ENSG00000087152.15	ATXN7L3	2575.22	0.0797312	0.0878513	-0.90757	0.364105	0.745077
ENSG00000087157.19	PGS1	1850.61	-0.0979875	0.103902	0.943079	0.345641	0.732745
ENSG00000087191.13	PSMC5	3322.1	0.149657	0.165312	-0.905301	0.365306	0.746026
ENSG00000087206.17	UIMC1	1342.01	-0.0283236	0.0801629	0.353326	0.723844	0.921545
ENSG00000087237.12	CETP	265.473	0.13997	0.221796	-0.631076	0.527991	0.841877
ENSG00000087245.13	MMP2	2689.92	0.370582	0.213912	-1.7324	0.0832016	0.426047
ENSG00000087250.9	MT3	22.9122	0.0848332	0.533029	-0.159153	0.873548	0.970202
ENSG00000087253.13	LPCAT2	715.155	-0.166575	0.156082	1.06723	0.285869	0.686209
ENSG00000087258.15	GNAO1	428.224	0.201912	0.221391	-0.912016	0.361761	0.743647
ENSG00000087263.17	OGFOD1	1057.01	0.0436022	0.0724299	-0.601991	0.54718	0.850911
ENSG00000087266.17	SH3BP2	9076.5	-0.206119	0.170909	1.20602	0.227811	0.631861
ENSG00000087269.16	NOP14	1356.98	-0.0920077	0.0758993	1.21223	0.225423	0.629744
ENSG00000087274.17	ADD1	13237.8	-0.0369537	0.0726961	0.508331	0.611221	0.877829
ENSG00000087299.12	L2HGDH	1550.85	-0.0500047	0.188056	0.265904	0.790313	0.944545
ENSG00000087301.9	TXNDC16	288.567	-0.28905	0.150939	1.915	0.0554919	0.357171
ENSG00000087302.9	RTRAF	1361.88	-0.0115416	0.116207	0.0993191	0.920885	0.982693
ENSG00000087303.18	NID2	1668.38	0.0127029	0.153744	-0.0826235	0.934151	0.985791
ENSG00000087338.5	GMCL1	557.958	-0.34623	0.0863227	4.01088	6.04919e-05	0.00930006
ENSG00000087365.16	SF3B2	5909.19	-0.0144932	0.076717	0.188918	0.850157	0.963064
ENSG00000087448.11	KLHL42	1263.57	-0.0527933	0.0904329	0.583785	0.559365	0.856588
ENSG00000087460.25	GNAS	17648.3	-0.130896	0.0729911	1.79331	0.0729231	0.403049
ENSG00000087470.18	DNM1L	1984.29	-0.280427	0.0997733	2.81064	0.00494424	0.107923
ENSG00000087494.16	PTHLH	30.6636	-0.754467	0.330377	2.28365	0.0223921	0.234677
ENSG00000087495.17	PHACTR3	160.801	-0.0616135	0.297789	0.206903	0.836086	0.958097
ENSG00000087502.18	ERGIC2	732.306	-0.0106662	0.097981	0.10886	0.913313	0.980534
ENSG00000087510.7	TFAP2C	28.9535	0.467874	0.59986	-0.779971	0.435408	0.79121
ENSG00000087586.17	AURKA	149.898	-0.261993	0.167611	1.5631	0.118029	0.490719
ENSG00000087589.16	CASS4	186.864	-0.00183884	0.2272	0.00809349	0.993542	0.999205
ENSG00000087842.11	PIR	323.308	-0.0971702	0.153305	0.633835	0.526189	0.840687
ENSG00000087884.14	AAMDC	244.913	0.206116	0.140726	-1.46466	0.143013	0.530165
ENSG00000087903.13	RFX2	494.255	-0.114838	0.119883	0.957914	0.338106	0.727997
ENSG00000087995.16	METTL2A	665.96	0.154244	0.0975113	-1.5818	0.113694	0.483342
ENSG00000088002.12	SULT2B1	19.298	1.03689	0.628859	-1.64884	0.09918	0.459172
ENSG00000088035.18	ALG6	212.859	-0.161111	0.169985	0.947793	0.343235	0.731388
ENSG00000088038.19	CNOT3	178.659	-0.475054	0.274691	1.72941	0.0837356	0.426449
ENSG00000088053.11	GP6	0.0520962	0.438437	4.68708	-0.0935415	0.925473	NA
ENSG00000088179.9	PTPN4	2108.66	-0.0845409	0.0993245	0.851159	0.394681	0.765477
ENSG00000088205.13	DDX18	1670.35	-0.136674	0.0740508	1.84568	0.0649387	0.385598
ENSG00000088247.17	KHSRP	5210.56	-0.239443	0.117455	2.03859	0.0414913	0.316824
ENSG00000088256.9	GNA11	3690.66	-0.115799	0.150158	0.771179	0.440601	0.793695
ENSG00000088280.19	ASAP3	2401.45	-0.124537	0.106935	1.1646	0.244179	0.648476
ENSG00000088298.13	EDEM2	1396.73	0.0941179	0.0944275	-0.996721	0.3189	0.713509
ENSG00000088305.18	DNMT3B	635.218	-0.117954	0.0937041	1.25879	0.208105	0.612723
ENSG00000088320.4	REM1	78.4834	0.285923	0.262404	-1.08963	0.275876	0.678071
ENSG00000088325.16	TPX2	94.0176	-0.620997	0.362598	1.71263	0.0867805	0.431625
ENSG00000088340.17	FER1L4	582.993	-0.14035	0.413957	0.339045	0.734576	0.924867
ENSG00000088356.6	PDRG1	481.347	0.23765	0.180133	-1.3193	0.187068	0.588808
ENSG00000088367.23	EPB41L1	9047.28	0.250328	0.147278	-1.69969	0.0891894	0.436413
ENSG00000088386.17	SLC15A1	820.337	-0.206971	0.246793	0.838644	0.401669	0.769426
ENSG00000088387.19	DOCK9	3311.38	0.155602	0.0779866	-1.99523	0.0460174	0.330435
ENSG00000088448.14	ANKRD10	3779.14	-0.115302	0.0721217	1.59871	0.109885	0.478364
ENSG00000088451.11	TGDS	217.743	-0.163135	0.128784	1.26673	0.205251	0.609581
ENSG00000088538.13	DOCK3	395.023	0.243041	0.200659	-1.21121	0.225815	0.629791
ENSG00000088543.15	C3orf18	526.518	0.0896243	0.139337	-0.643217	0.520083	0.838101
ENSG00000088682.14	COQ9	3685.62	0.0983471	0.146209	-0.672646	0.501173	0.827097
ENSG00000088726.16	TMEM40	5.3417	-1.02821	0.96135	1.06954	0.284825	NA
ENSG00000088727.12	KIF9	425.656	0.0661971	0.128349	-0.515758	0.606024	0.876012
ENSG00000088756.12	ARHGAP28	995.276	-0.0395257	0.235388	0.167917	0.866649	0.967902
ENSG00000088766.12	CRLS1	416.51	-0.120136	0.124311	0.966413	0.333838	0.724612
ENSG00000088782.5	DEFB127	0.116596	-0.523347	3.74527	0.139736	0.888869	NA
ENSG00000088808.18	PPP1R13B	2908.26	-0.0908116	0.102824	0.883175	0.377142	0.754784
ENSG00000088812.18	ATRN	5547.96	-0.0367947	0.058937	0.624306	0.532427	0.843593
ENSG00000088826.18	SMOX	315.599	-0.648666	0.272779	2.37799	0.0174072	0.20852
ENSG00000088827.12	SIGLEC1	1555.7	-0.225948	0.365623	0.617981	0.536588	0.84609
ENSG00000088832.17	FKBP1A	3316.41	-0.175888	0.119363	1.47356	0.1406	0.526957
ENSG00000088833.17	NSFL1C	2512.86	-0.0193015	0.091699	0.210488	0.833287	0.957116
ENSG00000088836.14	SLC4A11	396.876	0.227661	0.283655	-0.8026	0.422206	0.783403
ENSG00000088854.12	C20orf194	4818.25	-0.0745178	0.0652062	1.1428	0.253121	0.659311
ENSG00000088876.13	ZNF343	675.683	0.231274	0.0886072	-2.6101	0.00905154	0.150047
ENSG00000088881.21	EBF4	580.348	-0.134417	0.21818	0.616082	0.53784	0.846647
ENSG00000088882.8	CPXM1	562.069	-0.420379	0.450488	0.933163	0.350736	0.736236
ENSG00000088888.18	MAVS	11322.5	0.172755	0.0915882	-1.88621	0.0592667	0.368684
ENSG00000088899.15	LZTS3	3818.63	-0.0926174	0.155227	0.596659	0.550735	0.852089
ENSG00000088926.14	F11	1113.45	0.0511842	0.302287	-0.169323	0.865542	0.967594
ENSG00000088930.8	XRN2	2544.09	-0.0949092	0.0838832	1.13144	0.257868	0.662892
ENSG00000088970.16	KIZ	1076.8	-0.196819	0.112372	1.75149	0.0798621	0.418346
ENSG00000088986.11	DYNLL1	3640.27	0.298814	0.231218	-1.29235	0.196236	0.599318
ENSG00000088992.18	TESC	422.109	0.29147	0.296914	-0.981667	0.326264	0.71908
ENSG00000089006.16	SNX5	4909.91	-0.133423	0.141226	0.944747	0.344788	0.732215
ENSG00000089009.15	RPL6	11598.1	0.199277	0.232909	-0.855603	0.392217	0.763777
ENSG00000089012.14	SIRPG	69.4379	-0.0473158	0.517419	0.0914459	0.927138	0.984292
ENSG00000089022.14	MAPKAPK5	1981.72	0.120842	0.0541714	-2.23073	0.025699	0.251355
ENSG00000089041.17	P2RX7	243.783	-0.12674	0.226438	0.559711	0.575677	0.86307
ENSG00000089048.14	ESF1	298.96	-0.362688	0.259275	1.39886	0.161856	0.557316
ENSG00000089050.16	RBBP9	1222.99	-0.0976707	0.0857692	1.13876	0.254802	0.660546
ENSG00000089053.13	ANAPC5	4999.51	0.107967	0.0472081	-2.28705	0.0221931	0.233857
ENSG00000089057.15	SLC23A2	2499.84	-0.0138117	0.106336	0.129888	0.896655	0.975075
ENSG00000089060.11	SLC8B1	1893.46	0.0923904	0.107773	-0.857271	0.391295	0.763523
ENSG00000089063.15	TMEM230	2507.28	-0.0722026	0.113795	0.634498	0.525756	0.840687
ENSG00000089091.16	DZANK1	437.941	-0.0779869	0.108208	0.720712	0.471086	0.811915
ENSG00000089094.19	KDM2B	1554.63	-0.162168	0.153759	1.05469	0.291568	0.69123
ENSG00000089101.19	CFAP61	110.201	0.514908	0.195475	-2.63414	0.00843509	0.145463
ENSG00000089116.4	LHX5	0.131862	0.117848	3.67256	-0.0320889	0.974401	NA
ENSG00000089123.16	TASP1	605.386	0.167022	0.111561	-1.49713	0.13436	0.5169
ENSG00000089127.13	OAS1	1060.18	-0.119777	0.220312	0.54367	0.586669	0.867522
ENSG00000089154.11	GCN1	8340.86	0.122883	0.0675062	-1.82032	0.0687106	0.394623
ENSG00000089157.16	RPLP0	21751.5	0.399347	0.279088	-1.4309	0.152458	0.545426
ENSG00000089159.16	PXN	4446.21	-0.236144	0.161734	1.46008	0.144269	0.53248
ENSG00000089163.4	SIRT4	127.755	0.134257	0.184918	-0.726034	0.467818	0.810193
ENSG00000089169.15	RPH3A	5.71494	-0.377731	0.845515	0.446747	0.655058	NA
ENSG00000089177.18	KIF16B	2417.71	-0.0615975	0.111505	0.552417	0.580663	0.865801
ENSG00000089195.15	TRMT6	330.308	-0.202872	0.115177	1.7614	0.0781715	0.414537
ENSG00000089199.10	CHGB	135.182	-0.571174	0.309096	1.84789	0.064619	0.384681
ENSG00000089220.5	PEBP1	24435.3	0.10496	0.239297	-0.438619	0.660937	0.898404
ENSG00000089225.20	TBX5	0.359551	0.43844	2.30641	-0.190096	0.849234	NA
ENSG00000089234.16	BRAP	1041.25	0.104989	0.0744402	-1.41038	0.158426	0.5529
ENSG00000089248.7	ERP29	3924.55	-0.101854	0.180985	0.562777	0.573587	0.862332
ENSG00000089250.19	NOS1	1630.16	0.366778	0.215246	-1.70399	0.0883826	0.434816
ENSG00000089280.19	FUS	8288.57	-0.065439	0.0711541	0.91968	0.35774	0.740917
ENSG00000089289.16	IGBP1	1705.7	0.242999	0.198281	-1.22553	0.220376	0.624183
ENSG00000089327.15	FXYD5	614.542	-0.253561	0.254712	0.995481	0.319502	0.713906
ENSG00000089335.21	ZNF302	964.119	-0.00813004	0.0927097	0.0876935	0.93012	0.984754
ENSG00000089351.14	GRAMD1A	2396.05	-0.297332	0.152242	1.95302	0.0508169	0.345281
ENSG00000089356.18	FXYD3	12.3084	0.920938	0.55004	-1.67431	0.0940696	0.449141
ENSG00000089472.16	HEPH	733.356	0.460441	0.150812	-3.05308	0.00226504	0.071122
ENSG00000089486.17	CDIP1	253.752	-0.0775756	0.195623	0.396558	0.691694	0.90957
ENSG00000089505.17	CMTM1	154.11	0.0422482	0.167684	-0.251951	0.801079	0.947788
ENSG00000089558.9	KCNH4	35.6568	0.17902	0.313179	-0.571622	0.567578	0.860334
ENSG00000089597.18	GANAB	11757	-0.144731	0.106148	1.36349	0.172729	0.570609
ENSG00000089639.11	GMIP	799.067	-0.316229	0.284704	1.11073	0.266684	0.671097
ENSG00000089682.16	RBM41	793.532	-0.0164058	0.0818869	0.200347	0.841209	0.960209
ENSG00000089685.15	BIRC5	48.5431	-0.599294	0.367135	1.63236	0.102605	0.46505
ENSG00000089692.9	LAG3	83.5013	-0.0123879	0.328942	0.0376598	0.969959	0.993735
ENSG00000089693.10	MLF2	5306.51	-0.00440579	0.143878	0.0306217	0.975571	0.9947
ENSG00000089723.10	OTUB2	1.90438	0.297287	0.793798	-0.374512	0.708023	NA
ENSG00000089737.17	DDX24	100.896	0.471003	0.626318	-0.752019	0.45204	0.801509
ENSG00000089775.11	ZBTB25	1248.97	-0.04346	0.090676	0.479288	0.631733	0.886322
ENSG00000089818.18	NECAP1	1022.38	-0.149604	0.0817016	1.8311	0.067085	0.391075
ENSG00000089820.16	ARHGAP4	1733.53	-0.197797	0.229222	0.862907	0.388189	0.762148
ENSG00000089847.12	ANKRD24	395.31	-0.508065	0.258079	1.96864	0.0489947	0.340245
ENSG00000089876.12	DHX32	1083.25	-0.0293972	0.0899831	0.326697	0.743897	0.928918
ENSG00000089902.10	RCOR1	1487.24	-0.168325	0.0703773	2.39175	0.0167683	0.205385
ENSG00000089916.18	GPATCH2L	4379.55	-0.093583	0.0718112	1.30318	0.192513	0.595304
ENSG00000090006.18	LTBP4	6995.97	-0.0688126	0.268896	0.255908	0.798022	0.946711
ENSG00000090013.11	BLVRB	1628.57	0.0534847	0.211895	-0.252411	0.800724	0.947663
ENSG00000090020.11	SLC9A1	1619.54	-0.330898	0.210291	1.57353	0.115597	0.486902
ENSG00000090054.15	SPTLC1	1687.44	-0.0580694	0.0964406	0.602126	0.54709	0.850911
ENSG00000090060.18	PAPOLA	4550.41	-0.18934	0.0726335	2.60679	0.00913952	0.150825
ENSG00000090061.17	CCNK	435.654	-0.149009	0.0821385	1.81412	0.0696588	0.396043
ENSG00000090097.21	PCBP4	950.027	0.053104	0.0999097	-0.53152	0.595058	0.871106
ENSG00000090104.12	RGS1	110.2	-1.85071	0.875047	2.11498	0.0344313	0.290932
ENSG00000090238.12	YPEL3	2080.99	-0.0738091	0.150477	0.490501	0.623779	0.882951
ENSG00000090263.16	MRPS33	763.514	0.160015	0.180142	-0.888272	0.374394	0.75269
ENSG00000090266.13	NDUFB2	2489.82	0.305783	0.277773	-1.10084	0.270968	0.674327
ENSG00000090273.14	NUDC	2222.54	-0.0524119	0.112272	0.466832	0.64062	0.88978
ENSG00000090316.16	MAEA	3199.05	-0.155062	0.0921451	1.6828	0.0924132	0.444745
ENSG00000090339.9	ICAM1	1426.4	-1.28698	0.256704	5.01348	5.34541e-07	0.000370687
ENSG00000090372.15	STRN4	2965.87	-0.174158	0.12213	1.426	0.153867	0.546545
ENSG00000090376.11	IRAK3	783.411	0.00961659	0.1921	-0.0500602	0.960074	0.991406
ENSG00000090382.7	LYZ	1162.73	-0.835601	0.449505	1.85893	0.0630364	0.379908
ENSG00000090402.8	SI	0	#VALUE!	NA	NA	NA	NA
ENSG00000090432.7	MUL1	1322.15	0.0162667	0.112052	-0.145171	0.884576	0.97264
ENSG00000090447.12	TFAP4	534.473	0.275408	0.131215	-2.0989	0.0358253	0.294473
ENSG00000090470.15	PDCD7	969.537	-0.134337	0.0697014	1.92732	0.0539395	0.352173
ENSG00000090487.11	SPG21	2732.81	-0.0246572	0.115627	0.213248	0.831133	0.956402
ENSG00000090512.12	FETUB	69.5925	0.347227	0.761898	-0.455739	0.648578	0.893447
ENSG00000090520.11	DNAJB11	875.215	-0.0149404	0.14694	0.101677	0.919013	0.982224
ENSG00000090530.10	P3H2	3388.91	0.121958	0.167483	-0.728184	0.466501	0.809405
ENSG00000090534.20	THPO	193.504	-0.651819	0.268547	2.42721	0.0152155	0.194554
ENSG00000090539.15	CHRD	1285.28	-0.64313	0.201351	3.19408	0.00140278	0.054617
ENSG00000090554.13	FLT3LG	60.7216	0.158358	0.338698	-0.46755	0.640107	0.889491
ENSG00000090565.17	RAB11FIP3	2121.6	0.0855931	0.288817	-0.296357	0.766957	0.936619
ENSG00000090581.10	GNPTG	3145.37	-0.00898297	0.120779	0.0743753	0.940712	0.987322
ENSG00000090612.22	ZNF268	993.039	0.0503978	0.090317	-0.558011	0.576837	0.863303
ENSG00000090615.15	GOLGA3	6337.04	0.0643976	0.086396	-0.745377	0.456044	0.804329
ENSG00000090621.14	PABPC4	3124.83	-0.182963	0.106628	1.71589	0.0861813	0.430891
ENSG00000090659.18	CD209	460.079	-0.160526	0.338729	0.473908	0.635565	0.887988
ENSG00000090661.12	CERS4	2742.22	-0.232048	0.14079	1.64819	0.0993134	0.459432
ENSG00000090674.16	MCOLN1	958.044	0.0201531	0.0890051	-0.226427	0.82087	0.953067
ENSG00000090686.16	USP48	2253.93	-0.0768873	0.0847948	0.906745	0.364541	0.745602
ENSG00000090776.6	EFNB1	2766.34	0.000357617	0.16308	-0.00219289	0.99825	0.99992
ENSG00000090857.14	PDPR	4707.44	0.785094	0.242486	-3.23769	0.00120501	0.0503296
ENSG00000090861.16	AARS1	5567.65	0.0460119	0.1106	-0.41602	0.677395	0.903995
ENSG00000090863.12	GLG1	16773.1	-0.0520213	0.0817546	0.636311	0.524574	0.840091
ENSG00000090889.12	KIF4A	46.4331	-0.584693	0.317695	1.84042	0.0657064	0.387412
ENSG00000090905.19	TNRC6A	7821.92	0.0274351	0.0564488	-0.486017	0.626955	0.884297
ENSG00000090924.15	PLEKHG2	2013.04	-0.248633	0.218226	1.13934	0.254563	0.660224
ENSG00000090932.11	DLL3	2.25498	-0.145759	0.95223	0.153071	0.878342	NA
ENSG00000090971.5	NAT14	453.088	0.269121	0.205199	-1.31151	0.189684	0.591098
ENSG00000090975.12	PITPNM2	3145.29	0.026854	0.203924	-0.131686	0.895232	0.974462
ENSG00000090989.18	EXOC1	1088.23	-0.204887	0.106775	1.91886	0.0550016	0.3559
ENSG00000091009.8	RBM27	301.525	-0.301987	0.107268	2.81527	0.00487357	0.107038
ENSG00000091010.6	POU4F3	4.074	0.387651	0.5698	-0.680328	0.496297	NA
ENSG00000091039.17	OSBPL8	3804.73	-0.120949	0.108274	1.11706	0.263969	0.668603
ENSG00000091073.19	DTX2	347.771	-0.269562	0.173419	1.5544	0.120089	0.493782
ENSG00000091106.19	NLRC4	107.385	0.167679	0.253898	-0.660417	0.508986	0.831978
ENSG00000091127.14	PUS7	396.283	0.160977	0.132464	-1.21525	0.224272	0.628865
ENSG00000091128.13	LAMB4	440.448	0.573218	0.554973	-1.03288	0.301662	0.701024
ENSG00000091129.21	NRCAM	1135.81	-0.143763	0.155373	0.925281	0.35482	0.739367
ENSG00000091136.14	LAMB1	17099.5	-0.232214	0.129843	1.78843	0.0737065	0.40443
ENSG00000091137.14	SLC26A4	530.868	0.434096	0.540577	-0.803023	0.421962	0.783294
ENSG00000091138.13	SLC26A3	9.84758	0.387556	0.36184	-1.07107	0.284137	0.684876
ENSG00000091140.14	DLD	2760.46	-0.316509	0.182191	1.73724	0.0823453	0.423717
ENSG00000091157.13	WDR7	2516.9	0.116734	0.0612786	-1.90498	0.0567831	0.360556
ENSG00000091164.13	TXNL1	1552.66	-0.209223	0.106409	1.96621	0.0492738	0.341232
ENSG00000091181.19	IL5RA	52.4648	0.415439	0.368308	-1.12797	0.259334	0.663968
ENSG00000091262.15	ABCC6	1114.67	0.0227637	0.375578	-0.0606099	0.95167	0.989513
ENSG00000091317.8	CMTM6	1371.49	-0.362158	0.115809	3.12721	0.00176475	0.0617153
ENSG00000091409.15	ITGA6	6926.08	-0.403714	0.131442	3.07142	0.00213041	0.0684776
ENSG00000091428.18	RAPGEF4	772.034	-0.159882	0.176713	0.904754	0.365596	0.746026
ENSG00000091436.17	MAP3K20	914.052	-0.0842302	0.165225	0.509789	0.610199	0.877535
ENSG00000091482.8	SMPX	1.55516	-0.776406	1.10977	0.699608	0.484172	NA
ENSG00000091483.7	FH	2122.88	-0.0749508	0.173573	0.431811	0.665879	0.899527
ENSG00000091490.11	SEL1L3	3053.14	0.153672	0.181993	-0.844382	0.398456	0.767591
ENSG00000091513.16	TF	69.8016	0.249766	0.185209	-1.34856	0.177477	0.577023
ENSG00000091527.15	CDV3	3631.36	-0.387032	0.12566	3.07998	0.00207015	0.0674724
ENSG00000091536.19	MYO15A	136.949	-0.327397	0.265761	1.23192	0.217979	0.621693
ENSG00000091542.9	ALKBH5	5604.17	-0.024352	0.125901	0.193422	0.846628	0.962031
ENSG00000091583.11	APOH	432.214	0.142899	0.568362	-0.251423	0.801487	0.947889
ENSG00000091592.16	NLRP1	1776.48	-0.11034	0.231143	0.477369	0.6331	0.886786
ENSG00000091622.16	PITPNM3	803.011	0.00158588	0.161025	-0.00984862	0.992142	0.99897
ENSG00000091640.8	SPAG7	1558.99	0.00467123	0.147859	-0.0315926	0.974797	0.994561
ENSG00000091651.9	ORC6	48.6977	-0.352349	0.218471	1.6128	0.106789	0.472378
ENSG00000091656.19	ZFHX4	406.673	-0.144739	0.249069	0.58112	0.56116	0.857392
ENSG00000091664.9	SLC17A6	0.0836206	0.759023	4.68708	-0.161939	0.871354	NA
ENSG00000091704.10	CPA1	36.0649	0.376978	0.37435	-1.00702	0.313925	0.709532
ENSG00000091732.17	ZC3HC1	770.998	0.141895	0.116266	-1.22043	0.222302	0.626475
ENSG00000091831.23	ESR1	1136.3	0.132647	0.135396	-0.979701	0.327234	0.719481
ENSG00000091844.8	RGS17	95.3594	0.262859	0.148589	-1.76904	0.0768871	0.412095
ENSG00000091879.14	ANGPT2	380.087	0.0482375	0.157028	-0.307191	0.758698	0.934019
ENSG00000091947.10	TMEM101	1759.98	-0.346943	0.176046	1.97075	0.0487528	0.339395
ENSG00000091972.18	CD200	823.361	0.0889551	0.154174	-0.57698	0.563953	0.85836
ENSG00000091986.15	CCDC80	3027.14	0.0150665	0.27201	-0.0553897	0.955828	0.991028
ENSG00000092009.10	CMA1	76.5647	0.193169	0.36804	-0.524857	0.599682	0.87331
ENSG00000092010.15	PSME1	3060.47	0.120149	0.148105	-0.811241	0.417227	0.779741
ENSG00000092020.10	PPP2R3C	327.271	-0.176874	0.117042	1.5112	0.130737	0.511601
ENSG00000092036.18	HAUS4	466.259	0.115254	0.129604	-0.889278	0.373854	0.752068
ENSG00000092051.17	JPH4	212.064	-0.167387	0.163454	1.02406	0.305808	0.703094
ENSG00000092054.13	MYH7	32.3716	3.75407	0.858562	-4.37251	1.22826e-05	0.00339259
ENSG00000092067.5	CEBPE	8.24703	-0.83509	0.65581	1.27337	0.202886	0.606165
ENSG00000092068.20	SLC7A8	35573.3	-0.290417	0.351997	0.825056	0.40934	0.774143
ENSG00000092094.11	OSGEP	1200.37	-0.0209166	0.0918324	0.227769	0.819826	0.95273
ENSG00000092096.17	SLC22A17	2656.47	0.0416592	0.138521	-0.300743	0.76361	0.935608
ENSG00000092098.17	RNF31	178.173	0.0761993	0.164136	-0.464246	0.642472	0.890335
ENSG00000092108.21	SCFD1	1074.97	-0.131939	0.124539	1.05941	0.289411	0.689338
ENSG00000092140.16	G2E3	402.781	-0.161093	0.104788	1.53732	0.124214	0.500543
ENSG00000092148.13	HECTD1	9177.29	-0.00430825	0.0629802	0.0684064	0.945462	0.988446
ENSG00000092199.17	HNRNPC	9102.79	-0.146911	0.113659	1.29256	0.196163	0.599193
ENSG00000092200.12	RPGRIP1	37.6142	-0.072592	0.296566	0.244775	0.80663	0.950129
ENSG00000092201.10	SUPT16H	3263.56	0.0151715	0.0687325	-0.220732	0.825301	0.954063
ENSG00000092203.15	TOX4	2575.41	-0.0176909	0.0584536	0.302648	0.762158	0.935388
ENSG00000092208.17	GEMIN2	218.108	0.136526	0.109736	-1.24413	0.213451	0.617031
ENSG00000092295.12	TGM1	132.322	0.304359	0.171353	-1.77621	0.0756986	0.409544
ENSG00000092330.18	TINF2	1862.31	0.0972594	0.110462	-0.88048	0.3786	0.756102
ENSG00000092345.14	DAZL	0.609841	-0.363054	1.78241	0.203688	0.838598	NA
ENSG00000092377.15	TBL1Y	164.631	-0.0499668	1.52539	0.0327567	0.973869	0.994429
ENSG00000092421.16	SEMA6A	2776.85	-0.243817	0.0997137	2.44517	0.0144783	0.190329
ENSG00000092439.16	TRPM7	5682.42	-0.127483	0.156452	0.814835	0.415167	0.779116
ENSG00000092445.12	TYRO3	1675.42	0.001105	0.309385	-0.00357161	0.99715	0.999419
ENSG00000092470.12	WDR76	142.555	0.294244	0.173232	-1.69855	0.0894037	0.436872
ENSG00000092529.25	CAPN3	2379.42	-0.342695	0.175937	1.94783	0.051435	0.346798
ENSG00000092531.10	SNAP23	656.995	-0.0959297	0.0702787	1.36499	0.172256	0.570042
ENSG00000092607.15	TBX15	19.2991	0.410272	0.658455	-0.623082	0.53323	0.844197
ENSG00000092621.12	PHGDH	3384.87	0.0701039	0.242461	-0.289135	0.772478	0.938047
ENSG00000092758.18	COL9A3	129.057	-0.0757804	0.314979	0.240588	0.809874	0.95117
ENSG00000092820.18	EZR	15472.6	-0.179228	0.109444	1.63762	0.1015	0.463073
ENSG00000092841.19	MYL6	11158.1	0.0976758	0.223067	-0.437876	0.661476	0.898477
ENSG00000092847.13	AGO1	5253.9	0.0997105	0.080678	-1.23591	0.216493	0.619579
ENSG00000092850.12	TEKT2	115.374	0.106796	0.254536	-0.419573	0.674798	0.903315
ENSG00000092853.14	CLSPN	58.5316	-0.780239	0.346278	2.25321	0.0242458	0.244885
ENSG00000092871.17	RFFL	1618.52	-0.369697	0.0939146	3.93652	8.26719e-05	0.0112272
ENSG00000092929.11	UNC13D	919.321	-0.0607248	0.273341	0.222158	0.824191	0.953638
ENSG00000092931.11	MFSD11	862.759	-0.0110261	0.0606653	0.181752	0.855777	0.963774
ENSG00000092964.18	DPYSL2	6261.04	-0.0227435	0.0884546	0.257121	0.797085	0.946426
ENSG00000092969.12	TGFB2	264.422	-0.629977	0.217996	2.88985	0.00385423	0.096114
ENSG00000092978.11	GPATCH2	848.04	0.00862591	0.0806194	-0.106995	0.914793	0.980921
ENSG00000093000.19	NUP50	2302.26	0.103123	0.112191	-0.919176	0.358004	0.740993
ENSG00000093009.11	CDC45	26.7626	-0.651839	0.343267	1.89893	0.0575736	0.362849
ENSG00000093010.14	COMT	2546.09	0.0119818	0.12261	-0.0977224	0.922153	0.983087
ENSG00000093072.18	ADA2	1803.81	-0.497307	0.239712	2.0746	0.0380235	0.303007
ENSG00000093100.13	AC016026.1	128.413	0.0946983	0.138597	-0.683266	0.494439	0.823839
ENSG00000093134.15	VNN3	15.663	-0.688753	0.610966	1.12732	0.259608	0.664425
[truncated: 58,671 more rows]

## Sheet: Supplementary Table S2
Supplementary Table S2 DEGs between advanced-stage DN and control
	Gene Name	baseMean	log2FoldChange	lfcSE	stat	pvalue	padj
ENSG00000000003.15	TSPAN6	1219.77	-0.192548	0.103238	-1.86508	0.0621696	0.15288
ENSG00000000005.6	TNMD	55.1442	1.0761	0.31542	3.41164	0.000645738	0.00381538
ENSG00000000419.12	DPM1	438.326	-0.0687401	0.119012	-0.577589	0.563542	0.720164
ENSG00000000457.14	SCYL3	714.105	0.108828	0.0475047	2.29088	0.0219702	0.0681653
ENSG00000000460.17	C1orf112	195.419	0.388023	0.0940054	4.12767	3.66464e-05	0.00033768
ENSG00000000938.13	FGR	491.426	1.74491	0.23635	7.38274	1.55062e-13	1.36949e-11
ENSG00000000971.16	CFH	2026.29	1.08303	0.156381	6.92556	4.34269e-12	2.80584e-10
ENSG00000001036.14	FUCA2	2249.2	-0.0958013	0.109621	-0.873935	0.382154	0.561446
ENSG00000001084.13	GCLC	1462.73	-0.460013	0.121872	-3.77456	0.000160289	0.00117852
ENSG00000001167.14	NFYA	1429.19	0.177435	0.0640257	2.7713	0.00558323	0.022796
ENSG00000001460.18	STPG1	513.215	0.215817	0.082129	2.62779	0.00859422	0.0323366
ENSG00000001461.17	NIPAL3	2439.94	0.185052	0.0707869	2.61421	0.00894332	0.0333394
ENSG00000001497.16	LAS1L	1629.65	-0.227342	0.0870375	-2.612	0.00900134	0.0335096
ENSG00000001561.7	ENPP4	723.7	-0.441847	0.118165	-3.73924	0.000184577	0.00132442
ENSG00000001617.12	SEMA3F	1654.81	-0.180308	0.156961	-1.14875	0.25066	0.421318
ENSG00000001626.16	CFTR	288.244	0.595584	0.194195	3.06694	0.00216263	0.0104624
ENSG00000001629.10	ANKIB1	4985.12	-0.372455	0.092614	-4.02159	5.78065e-05	0.000497207
ENSG00000001630.17	CYP51A1	205.086	-0.036858	0.162396	-0.226964	0.820452	0.898159
ENSG00000001631.15	KRIT1	503.215	-0.200442	0.0719992	-2.78395	0.00537007	0.0220697
ENSG00000002016.18	RAD52	1192.7	0.0830904	0.0638038	1.30228	0.19282	0.350762
ENSG00000002079.14	MYH16	98.3243	-0.661342	0.151259	-4.37225	1.22975e-05	0.000133178
ENSG00000002330.13	BAD	1018.97	0.00659391	0.146717	0.044943	0.964153	0.980651
ENSG00000002549.12	LAP3	3767.62	-0.0305668	0.104288	-0.293099	0.769447	0.866445
ENSG00000002586.20	CD99	0.044512	0.212011	3.54312	0.0598374	0.952285	NA
ENSG00000002586.20_PAR_Y	CD99	329.374	0.895354	0.52181	1.71586	0.0861876	0.195078
ENSG00000002587.10	HS3ST1	507.267	1.86035	0.239403	7.77082	7.79791e-15	9.54177e-13
ENSG00000002726.20	AOC1	27631.9	-1.02635	0.353815	-2.9008	0.00372207	0.01632
ENSG00000002745.13	WNT16	25.1764	0.515611	0.262488	1.96432	0.0494928	0.128746
ENSG00000002746.15	HECW1	4295.85	-0.955008	0.230705	-4.13953	3.48022e-05	0.000323476
ENSG00000002822.15	MAD1L1	230.351	0.276114	0.123405	2.23746	0.0252562	0.0760341
ENSG00000002834.18	LASP1	8483.69	0.0992425	0.077718	1.27696	0.201617	0.36194
ENSG00000002919.14	SNX11	1017.03	0.110534	0.0997511	1.1081	0.26782	0.441472
ENSG00000002933.9	TMEM176A	11347.7	-0.176232	0.163823	-1.07575	0.282041	0.457358
ENSG00000003056.8	M6PR	2537.44	0.261853	0.0827227	3.16543	0.00154855	0.00792102
ENSG00000003096.14	KLHL13	1167.3	0.305115	0.115721	2.63665	0.00837302	0.0316552
ENSG00000003137.8	CYP26B1	923.093	-1.51978	0.311616	-4.87709	1.07664e-06	1.67068e-05
ENSG00000003147.19	ICA1	964.863	-0.278308	0.0882722	-3.15284	0.00161689	0.00820164
ENSG00000003249.14	DBNDD1	723.092	0.382975	0.0999698	3.83091	0.000127669	0.000969266
ENSG00000003393.15	ALS2	2729.41	-0.144542	0.0682552	-2.11766	0.0342037	0.0966101
ENSG00000003400.15	CASP10	1628.35	0.383615	0.0756578	5.0704	3.96976e-07	7.06046e-06
ENSG00000003402.20	CFLAR	14163.8	-0.124792	0.0432518	-2.88524	0.00391111	0.016997
ENSG00000003436.16	TFPI	3098.36	-0.307479	0.190901	-1.61067	0.107251	0.229228
ENSG00000003509.16	NDUFAF7	588.054	0.109844	0.0630511	1.74215	0.0814829	0.187097
ENSG00000003756.17	RBM5	4669.99	0.0673383	0.0527807	1.27581	0.202022	0.36241
ENSG00000003987.14	MTMR7	166.641	-0.617181	0.0986346	-6.25725	3.91827e-10	1.57183e-08
ENSG00000003989.18	SLC7A2	1682.25	0.0581925	0.176305	0.330066	0.74135	0.84817
ENSG00000004059.11	ARF5	2092.02	0.213026	0.148833	1.43131	0.152342	0.296153
ENSG00000004139.14	SARM1	911.407	0.041123	0.0788077	0.521814	0.6018	0.749806
ENSG00000004142.12	POLDIP2	6190.18	-0.32871	0.132569	-2.47953	0.0131554	0.0452309
ENSG00000004399.12	PLXND1	7678.35	0.322257	0.145098	2.22096	0.0263535	0.0786191
ENSG00000004455.17	AK2	8634.22	-0.434805	0.116372	-3.73635	0.000186713	0.00133764
ENSG00000004468.13	CD38	333.516	1.66368	0.287662	5.78347	7.31754e-09	2.14704e-07
ENSG00000004478.8	FKBP4	4287.38	-0.332076	0.11173	-2.97212	0.00295755	0.0135097
ENSG00000004487.17	KDM1A	2812	0.087144	0.0472432	1.84458	0.0650981	0.158172
ENSG00000004534.15	RBM6	5776.38	0.0735356	0.0596636	1.2325	0.217761	0.381967
ENSG00000004660.15	CAMKK1	362.118	0.492112	0.122189	4.02746	5.63831e-05	0.000486875
ENSG00000004700.16	RECQL	498.777	0.230866	0.099483	2.32066	0.0203053	0.0640784
ENSG00000004766.17	VPS50	1024.91	-0.19669	0.0899482	-2.1867	0.0287641	0.0842441
ENSG00000004776.13	HSPB6	251.087	1.04574	0.258086	4.05192	5.07983e-05	0.000445678
ENSG00000004777.18	ARHGAP33	541.146	0.116874	0.222518	0.525235	0.59942	0.748096
ENSG00000004779.10	NDUFAB1	1420.68	-0.195986	0.161854	-1.21089	0.225939	0.392088
ENSG00000004799.8	PDK4	1879.15	-1.04312	0.322325	-3.23625	0.00121112	0.00645195
ENSG00000004809.14	SLC22A16	8.76389	0.665986	0.381418	1.74608	0.0807969	0.185775
ENSG00000004838.14	ZMYND10	134.162	0.905525	0.149527	6.05595	1.39591e-09	4.90764e-08
ENSG00000004846.16	ABCB5	15.3653	1.54471	0.469964	3.28688	0.00101306	0.00556292
ENSG00000004848.8	ARX	11.3702	1.30834	0.434659	3.01003	0.00261221	0.0122151
ENSG00000004864.14	SLC25A13	2445.99	-0.35945	0.10531	-3.41326	0.000641904	0.00379477
ENSG00000004866.20	ST7	1535.87	-0.494131	0.117643	-4.20025	2.66623e-05	0.000257466
ENSG00000004897.12	CDC27	1542.18	0.0952087	0.0631442	1.5078	0.131606	0.266495
ENSG00000004939.15	SLC4A1	5130.02	-1.12094	0.318429	-3.52021	0.000431206	0.00270971
ENSG00000004948.15	CALCR	122.792	-1.13256	0.211273	-5.36065	8.29231e-08	1.80903e-06
ENSG00000004961.15	HCCS	554.293	0.0447051	0.106085	0.421408	0.673457	0.802193
ENSG00000004975.12	DVL2	1916.18	-0.0097877	0.0495593	-0.197495	0.84344	0.91238
ENSG00000005001.10	PRSS22	242.86	1.07661	0.311699	3.45402	0.000552299	0.00333435
ENSG00000005007.13	UPF1	7223.02	-0.276719	0.0876603	-3.15672	0.00159552	0.00811487
ENSG00000005020.13	SKAP2	1529.1	-0.0102671	0.073844	-0.139038	0.88942	0.939544
ENSG00000005022.6	SLC25A5	10047.5	-0.269268	0.184422	-1.46006	0.144273	0.284699
ENSG00000005059.16	MCUB	191.142	1.49214	0.198407	7.52061	5.45233e-14	5.37939e-12
ENSG00000005073.6	HOXA11	158.703	1.12918	0.192672	5.86066	4.61043e-09	1.4253e-07
ENSG00000005075.15	POLR2J	625.157	0.180096	0.152728	1.17919	0.238321	0.406762
ENSG00000005100.13	DHX33	1018.05	0.0527996	0.0507726	1.03992	0.298376	0.475006
ENSG00000005102.14	MEOX1	29.685	2.27088	0.380161	5.97346	2.32281e-09	7.79715e-08
ENSG00000005108.16	THSD7A	3414.5	-0.444339	0.103846	-4.27881	1.87893e-05	0.000190838
ENSG00000005156.12	LIG3	2045.53	-0.131942	0.0479205	-2.75336	0.00589873	0.0238266
ENSG00000005175.10	RPAP3	421.702	-0.0124236	0.113003	-0.10994	0.912457	0.952259
ENSG00000005187.12	ACSM3	3404.33	-0.484902	0.139893	-3.46624	0.0005278	0.00320721
ENSG00000005189.19	REXO5	144.367	0.564829	0.127905	4.41601	1.00541e-05	0.000112212
ENSG00000005194.15	CIAPIN1	1321.14	-0.0824855	0.0860417	-0.95867	0.337725	0.517133
ENSG00000005206.17	SPPL2B	3103.36	-0.27393	0.142302	-1.925	0.0542294	0.138002
ENSG00000005238.19	FAM214B	1277.75	0.108878	0.0696289	1.56369	0.11789	0.246013
ENSG00000005243.10	COPZ2	509.32	0.0103446	0.161284	0.0641388	0.94886	0.972594
ENSG00000005249.13	PRKAR2B	342.236	0.26263	0.173134	1.51692	0.129286	0.263088
ENSG00000005302.19	MSL3	833.463	0.606211	0.0986252	6.14661	7.91554e-10	2.9586e-08
ENSG00000005339.15	CREBBP	9773.97	-0.0324582	0.0725263	-0.447537	0.654487	0.788741
ENSG00000005379.17	TSPOAP1	2909.84	-0.115276	0.129613	-0.889386	0.373796	0.553155
ENSG00000005381.8	MPO	10.0726	2.52219	0.49877	5.05682	4.26299e-07	7.52395e-06
ENSG00000005421.9	PON1	30.0825	-0.0489819	0.205061	-0.238865	0.811211	0.891924
ENSG00000005436.14	GCFC2	648.076	-0.203054	0.0843581	-2.40704	0.0160823	0.0531837
ENSG00000005448.17	WDR54	558.677	0.205971	0.0922764	2.23211	0.025608	0.0768799
ENSG00000005469.12	CROT	739.603	-0.119224	0.0854721	-1.39489	0.163049	0.311202
ENSG00000005471.18	ABCB4	156.122	0.347735	0.190084	1.82938	0.0673432	0.162143
ENSG00000005483.21	KMT2E	4757.53	0.0281234	0.0781331	0.359942	0.718891	0.833424
ENSG00000005486.17	RHBDD2	3437.83	-0.243479	0.10021	-2.42969	0.0151119	0.0505678
ENSG00000005513.10	SOX8	38.181	1.09947	0.241474	4.55316	5.2846e-06	6.50821e-05
ENSG00000005700.15	IBTK	2246.14	-0.198212	0.0613474	-3.23098	0.00123368	0.00655298
ENSG00000005801.18	ZNF195	1119.08	0.0592024	0.0711843	0.831678	0.405591	0.584163
ENSG00000005810.18	MYCBP2	8842.79	0.166566	0.0729753	2.2825	0.0224601	0.0693761
ENSG00000005812.11	FBXL3	958.589	-0.134885	0.0822927	-1.63909	0.101195	0.219626
ENSG00000005844.18	ITGAL	1251.74	2.25417	0.259031	8.70232	3.25173e-18	1.05515e-15
ENSG00000005882.12	PDK2	3126.78	-0.781432	0.162097	-4.82077	1.43008e-06	2.12576e-05
ENSG00000005884.18	ITGA3	9274.23	0.454347	0.167924	2.70567	0.00681671	0.0267838
ENSG00000005889.15	ZFX	2343.3	0.176303	0.119955	1.46974	0.141632	0.281005
ENSG00000005893.16	LAMP2	6275.41	-0.451814	0.125819	-3.59098	0.000329438	0.00214912
ENSG00000005961.19	ITGA2B	76.5098	0.275954	0.177195	1.55735	0.119387	0.248355
ENSG00000005981.13	ASB4	10.2796	-0.468594	0.379614	-1.23439	0.217056	0.381035
ENSG00000006007.12	GDE1	1901.64	0.129804	0.101764	1.27554	0.202117	0.36247
ENSG00000006015.17	REX1BD	1184.95	0.119503	0.111125	1.07539	0.282199	0.457513
ENSG00000006016.11	CRLF1	152.196	1.9947	0.301665	6.61229	3.78407e-11	1.91636e-09
ENSG00000006025.12	OSBPL7	800.445	0.452175	0.1221	3.70332	0.000212793	0.00148979
ENSG00000006042.12	TMEM98	1643.32	0.435114	0.13238	3.28686	0.00101313	0.00556292
ENSG00000006047.13	YBX2	152.798	-0.95651	0.201723	-4.7417	2.11933e-06	2.98711e-05
ENSG00000006059.4	KRT33A	0.0501444	0.212011	3.54312	0.0598374	0.952285	NA
ENSG00000006062.17	MAP3K14	1593.04	0.321881	0.158953	2.02501	0.0428666	0.115166
ENSG00000006071.15	ABCC8	84.1574	-0.836443	0.218664	-3.82524	0.000130643	0.000989619
ENSG00000006116.4	CACNG3	0.101697	0.0288252	2.91692	0.00988208	0.992115	NA
ENSG00000006118.14	TMEM132A	668.885	1.09248	0.211804	5.158	2.49595e-07	4.73734e-06
ENSG00000006125.18	AP2B1	10986	0.00130164	0.0514665	0.0252909	0.979823	0.989533
ENSG00000006128.12	TAC1	69.6457	2.24432	0.388325	5.7795	7.49221e-09	2.19387e-07
ENSG00000006194.10	ZNF263	1350.68	0.199782	0.0740889	2.69651	0.00700703	0.0273745
ENSG00000006210.7	CX3CL1	2800.29	-0.132193	0.121872	-1.08468	0.278063	0.45292
ENSG00000006282.21	SPATA20	4154.18	0.0512307	0.0988445	0.518296	0.604252	0.751508
ENSG00000006283.18	CACNA1G	14.0726	0.796644	0.314304	2.53463	0.0112567	0.0399345
ENSG00000006327.14	TNFRSF12A	1545.7	1.80246	0.322521	5.58868	2.28808e-08	5.85808e-07
ENSG00000006377.11	DLX6	2.67893	0.783583	0.597499	1.31144	0.18971	0.34676
ENSG00000006432.15	MAP3K9	1598.3	0.121021	0.0973174	1.24357	0.213659	0.376642
ENSG00000006451.8	RALA	851.269	0.208418	0.0662416	3.14634	0.00165329	0.00836037
ENSG00000006453.14	BAIAP2L1	874.218	0.08732	0.0979653	0.891336	0.372749	0.552135
ENSG00000006459.11	KDM7A	1549.47	0.295719	0.0980967	3.01456	0.00257351	0.0120637
ENSG00000006468.14	ETV1	312.35	0.589768	0.143307	4.11543	3.86455e-05	0.000353277
ENSG00000006530.18	AGK	467.563	-0.0316063	0.066733	-0.473623	0.635769	0.774938
ENSG00000006534.16	ALDH3B1	2379.1	-0.593478	0.178683	-3.3214	0.000895657	0.00502869
ENSG00000006555.11	TTC22	1254.91	-0.309792	0.122597	-2.52692	0.0115068	0.0405882
ENSG00000006576.16	PHTF2	595.241	0.327127	0.103478	3.16131	0.00157063	0.00800685
ENSG00000006606.8	CCL26	11.1732	0.707561	0.324427	2.18096	0.0291865	0.0852306
ENSG00000006607.14	FARP2	3291.81	-0.000427948	0.0378511	-0.0113061	0.990979	0.995093
ENSG00000006611.16	USH1C	5615.41	-0.42502	0.152965	-2.77855	0.0054602	0.0223632
ENSG00000006625.18	GGCT	258.572	-0.0627931	0.148991	-0.421456	0.673422	0.802178
ENSG00000006634.8	DBF4	114.561	0.234897	0.109179	2.15148	0.0314386	0.0903794
ENSG00000006638.13	TBXA2R	348.735	-0.468627	0.16106	-2.90965	0.00361835	0.0159382
ENSG00000006652.14	IFRD1	1175.97	-0.277254	0.136313	-2.03394	0.0419572	0.113246
ENSG00000006659.13	LGALS14	0.110157	-0.108576	2.86636	-0.0378792	0.969784	NA
ENSG00000006695.12	COX10	926.092	-0.220062	0.0694844	-3.16707	0.00153982	0.00788098
ENSG00000006704.10	GTF2IRD1	2353.18	-0.0645416	0.115303	-0.559754	0.575647	0.7298
ENSG00000006712.15	PAF1	1615.9	-0.0832197	0.0777533	-1.0703	0.284482	0.459989
ENSG00000006715.16	VPS41	2802.59	0.14367	0.0583287	2.46311	0.0137736	0.0469145
ENSG00000006740.17	ARHGAP44	765.347	0.0268785	0.0960526	0.279831	0.779607	0.87268
ENSG00000006744.19	ELAC2	2729	-0.054828	0.0490001	-1.11894	0.263167	0.435709
ENSG00000006747.15	SCIN	3959.44	0.253265	0.109074	2.32197	0.0202348	0.063908
ENSG00000006756.16	ARSD	6255.41	-0.131133	0.146299	-0.896331	0.370076	0.549749
ENSG00000006757.12	PNPLA4	1075.67	-0.182037	0.196913	-0.924453	0.35525	0.534762
ENSG00000006788.14	MYH13	2.10721	2.23464	0.749195	2.98273	0.00285694	0.0131503
ENSG00000006831.10	ADIPOR2	2399.91	0.0196818	0.0526913	0.37353	0.708754	0.826439
ENSG00000006837.12	CDKL3	63.7143	-0.0429374	0.0956092	-0.449093	0.653364	0.787975
ENSG00000007001.13	UPP2	1680.47	-0.61819	0.339955	-1.81845	0.0689956	0.165268
ENSG00000007038.11	PRSS21	9.58915	2.85178	0.480764	5.93176	2.99701e-09	9.71776e-08
ENSG00000007047.15	MARK4	1767.08	0.0100198	0.0623216	0.160775	0.872271	0.929128
ENSG00000007062.11	PROM1	3203.07	1.54128	0.268346	5.74363	9.26703e-09	2.63263e-07
ENSG00000007080.11	CCDC124	1099.67	0.18262	0.121656	1.50112	0.133324	0.269027
ENSG00000007129.18	CEACAM21	4.12827	2.37037	0.630842	3.75747	0.000171639	0.00124711
ENSG00000007168.13	PAFAH1B1	5635.5	-0.124028	0.0464507	-2.6701	0.00758281	0.0291738
ENSG00000007171.18	NOS2	94.5245	-0.257093	0.227052	-1.13231	0.257503	0.429198
ENSG00000007174.18	DNAH9	286.937	0.359879	0.130867	2.74996	0.00596021	0.0240176
ENSG00000007202.15	KIAA0100	13489.1	-0.0310549	0.0945934	-0.328298	0.742686	0.849055
ENSG00000007216.15	SLC13A2	5502.92	-1.21406	0.277249	-4.37894	1.19258e-05	0.000129956
ENSG00000007237.18	GAS7	764.252	1.42552	0.173129	8.23388	1.81251e-16	3.39312e-14
ENSG00000007255.10	TRAPPC6A	967.039	-0.242223	0.189742	-1.2766	0.201745	0.362029
ENSG00000007264.15	MATK	129.258	1.56823	0.239383	6.55113	5.7105e-11	2.80442e-09
ENSG00000007306.15	CEACAM7	0.952413	1.38928	1.08397	1.28166	0.19996	0.359835
ENSG00000007312.13	CD79B	190.552	2.41056	0.351179	6.86419	6.68713e-12	4.14924e-10
ENSG00000007314.12	SCN4A	116.356	0.126082	0.343585	0.366961	0.713648	0.829959
ENSG00000007341.19	ST7L	769.415	0.0492058	0.057862	0.850398	0.395104	0.574003
ENSG00000007350.17	TKTL1	5.96639	1.33023	0.497832	2.67205	0.00753904	0.0290464
ENSG00000007372.23	PAX6	12.0761	0.0187404	0.234059	0.0800668	0.936184	0.96543
ENSG00000007376.8	RPUSD1	759.253	0.139389	0.0906986	1.53684	0.124333	0.255885
ENSG00000007384.15	RHBDF1	943.541	0.483185	0.137472	3.51478	0.000440114	0.00275502
ENSG00000007392.16	LUC7L	2537.28	0.0600413	0.0632756	0.948886	0.342678	0.522298
ENSG00000007402.11	CACNA2D2	415.531	0.0839154	0.181761	0.461681	0.64431	0.781154
ENSG00000007516.14	BAIAP3	1012.4	-0.612847	0.154846	-3.95778	7.56482e-05	0.000622903
ENSG00000007520.4	TSR3	1076.57	0.00992742	0.16199	0.0612843	0.951133	0.973671
ENSG00000007541.17	PIGQ	4044.09	-0.185445	0.135023	-1.37343	0.169618	0.320395
ENSG00000007545.16	CRAMP1	904.518	0.100542	0.0864507	1.16299	0.244832	0.414353
ENSG00000007866.21	TEAD3	1336.51	0.0687246	0.0951851	0.722009	0.470289	0.64205
ENSG00000007908.16	SELE	260.812	1.77783	0.378682	4.69478	2.6689e-06	3.63651e-05
ENSG00000007923.16	DNAJC11	2848.41	-0.251988	0.0892208	-2.82431	0.0047382	0.0199119
ENSG00000007933.13	FMO3	821.685	0.559761	0.286478	1.95394	0.0507083	0.131191
ENSG00000007944.15	MYLIP	1960.56	0.0984026	0.0828231	1.18811	0.234792	0.402608
ENSG00000007952.18	NOX1	3.51432	0.553132	0.482205	1.14709	0.251345	0.422139
ENSG00000007968.7	E2F2	61.3557	3.01878	0.402531	7.49951	6.40591e-14	6.24983e-12
ENSG00000008018.9	PSMB1	2062.5	0.0229496	0.111113	0.206543	0.836367	0.908138
ENSG00000008056.14	SYN1	38.0212	0.386478	0.160239	2.41189	0.0158701	0.0526193
ENSG00000008083.14	JARID2	1312.75	0.124877	0.0760346	1.64237	0.100513	0.218512
ENSG00000008086.13	CDKL5	1717.65	-0.118958	0.127769	-0.931046	0.35183	0.531348
ENSG00000008118.10	CAMK1G	274.24	0.0535038	0.138499	0.386311	0.699267	0.820004
ENSG00000008128.23	CDK11A	141.779	-0.0041641	0.179586	-0.0231872	0.981501	0.990523
ENSG00000008130.15	NADK	2110.06	0.214597	0.0759234	2.82649	0.00470612	0.0198007
ENSG00000008196.13	TFAP2B	1049.81	-0.105576	0.154224	-0.684565	0.493618	0.662625
ENSG00000008197.5	TFAP2D	0.027764	0.074613	3.54312	0.0210586	0.983199	NA
ENSG00000008226.20	DLEC1	470.768	-0.189442	0.186364	-1.01652	0.309384	0.486994
ENSG00000008256.16	CYTH3	1593.21	0.336525	0.0687815	4.89266	9.94802e-07	1.55804e-05
ENSG00000008277.14	ADAM22	1219.68	0.0876067	0.0760086	1.15259	0.249079	0.419306
ENSG00000008282.8	SYPL1	1798.86	-0.250233	0.103075	-2.42769	0.0151954	0.0507719
ENSG00000008283.16	CYB561	2524.47	-0.0569298	0.089623	-0.635215	0.525289	0.689524
ENSG00000008294.21	SPAG9	9015.01	-0.328719	0.0781209	-4.20783	2.57834e-05	0.000249903
ENSG00000008300.17	CELSR3	253.027	0.314656	0.12151	2.58955	0.00961013	0.0352404
ENSG00000008311.15	AASS	3216.41	-0.684957	0.153416	-4.46471	8.01785e-06	9.26973e-05
ENSG00000008323.15	PLEKHG6	372.559	0.443111	0.180921	2.44919	0.0143177	0.0483882
ENSG00000008324.11	SS18L2	206.624	0.396778	0.180068	2.20348	0.0275606	0.0814833
ENSG00000008382.15	MPND	915.801	-0.239152	0.0974112	-2.45508	0.0140854	0.047759
ENSG00000008394.13	MGST1	2595.97	-0.36211	0.196576	-1.84208	0.0654628	0.158847
ENSG00000008405.12	CRY1	811.597	-0.0238076	0.104369	-0.228109	0.819561	0.897745
ENSG00000008438.5	PGLYRP1	33.0443	0.249925	0.239938	1.04162	0.297588	0.474111
ENSG00000008441.16	NFIX	2741.96	-0.0321518	0.156411	-0.20556	0.837135	0.908678
ENSG00000008513.16	ST3GAL1	10372.1	-0.761695	0.145362	-5.23998	1.60597e-07	3.21974e-06
ENSG00000008516.17	MMP25	140.374	0.888967	0.186346	4.77052	1.83754e-06	2.63573e-05
ENSG00000008517.17	IL32	4008.18	1.24672	0.184888	6.74311	1.55032e-11	8.66015e-10
ENSG00000008710.20	PKD1	6410.55	0.0420108	0.179028	0.234661	0.814472	0.894137
ENSG00000008735.14	MAPK8IP2	104.429	-0.393884	0.189284	-2.08092	0.0374416	0.103546
ENSG00000008838.20	MED24	3362.64	-0.0758561	0.0495941	-1.52954	0.126131	0.258348
ENSG00000008853.17	RHOBTB2	1359.8	-0.183875	0.0936594	-1.96324	0.0496188	0.12899
ENSG00000008869.12	HEATR5B	2505.03	0.0292391	0.0502353	0.582042	0.560538	0.717918
ENSG00000008952.17	SEC62	2778.36	-0.448555	0.128569	-3.48884	0.00048512	0.00299162
ENSG00000008988.9	RPS20	10776.6	0.498649	0.219458	2.27219	0.0230751	0.0708857
ENSG00000009307.16	CSDE1	15085.2	-0.100605	0.0686092	-1.46634	0.142555	0.282236
ENSG00000009335.18	UBE3C	4343.06	-0.0328893	0.041883	-0.785264	0.432299	0.608524
ENSG00000009413.16	REV3L	3627.45	-0.230551	0.0631004	-3.65371	0.000258474	0.00175356
ENSG00000009694.13	TENM1	2050.25	-0.493441	0.136001	-3.62822	0.000285383	0.00190397
ENSG00000009709.12	PAX7	0.386772	1.6429	3.53849	0.464294	0.642437	NA
ENSG00000009724.17	MASP2	266.72	0.0165964	0.100793	0.164658	0.869213	0.927502
ENSG00000009765.15	IYD	5310.19	-0.985792	0.23773	-4.14669	3.37317e-05	0.000314863
ENSG00000009780.15	FAM76A	533.467	-0.0176911	0.0747434	-0.236692	0.812896	0.893146
ENSG00000009790.15	TRAF3IP3	588.307	1.65805	0.232853	7.12056	1.07489e-12	7.96725e-11
ENSG00000009830.11	POMT2	1594.09	0.0837454	0.0548003	1.52819	0.126465	0.258802
ENSG00000009844.16	VTA1	844.126	-0.115532	0.0823414	-1.40309	0.16059	0.307674
ENSG00000009950.16	MLXIPL	4008.71	-1.12963	0.22898	-4.93331	8.08464e-07	1.30588e-05
ENSG00000009954.11	BAZ1B	4336.93	0.0789175	0.0426856	1.84881	0.0644852	0.157023
ENSG00000010017.13	RANBP9	1496.35	-0.0221333	0.0564998	-0.391741	0.695249	0.817043
ENSG00000010030.14	ETV7	68.268	1.27991	0.219734	5.82483	5.71711e-09	1.71537e-07
ENSG00000010072.16	SPRTN	394.249	0.112892	0.0709969	1.59009	0.111814	0.236478
ENSG00000010165.20	EEF1AKNMT	1380.24	0.102121	0.0721124	1.41614	0.156734	0.302343
ENSG00000010219.13	DYRK4	488.039	0.38124	0.12351	3.08671	0.00202382	0.00990231
ENSG00000010244.18	ZNF207	5325.07	-0.0344223	0.0362205	-0.950352	0.341933	0.521652
ENSG00000010256.11	UQCRC1	7247.2	-0.445056	0.135563	-3.28301	0.00102706	0.00562671
ENSG00000010270.13	STARD3NL	1078.73	0.22322	0.112382	1.98626	0.0470048	0.123677
ENSG00000010278.14	CD9	3435.35	0.129585	0.110752	1.17004	0.241984	0.410966
ENSG00000010282.15	HHATL	13.7243	0.570386	0.467739	1.21945	0.222672	0.388228
ENSG00000010292.13	NCAPD2	1899.45	0.191348	0.0635815	3.00949	0.00261689	0.0122296
ENSG00000010295.19	IFFO1	1445.86	0.334365	0.0896424	3.72999	0.000191489	0.00136685
ENSG00000010310.9	GIPR	117.136	1.77052	0.277319	6.38441	1.72062e-10	7.5201e-09
ENSG00000010318.21	PHF7	329.618	-0.337904	0.0870897	-3.87995	0.000104478	0.000818154
ENSG00000010319.7	SEMA3G	1905.37	-0.678489	0.186576	-3.63654	0.000276325	0.00185087
ENSG00000010322.16	NISCH	6915.04	-0.0509705	0.088816	-0.573889	0.566043	0.722261
ENSG00000010327.10	STAB1	9063.71	1.16202	0.210269	5.52635	3.2697e-08	7.98397e-07
ENSG00000010361.14	FUZ	1083.2	-0.435702	0.107518	-4.05237	5.07015e-05	0.000445096
ENSG00000010379.16	SLC6A13	13359.8	-1.02869	0.231448	-4.44458	8.80633e-06	0.00010033
ENSG00000010404.18	IDS	998.25	0.132983	0.053625	2.47987	0.0131429	0.0452021
ENSG00000010438.16	PRSS3	55.7756	-0.50487	0.29012	-1.74021	0.0818215	0.187658
ENSG00000010539.11	ZNF200	386.028	0.520419	0.0851899	6.10893	1.00302e-09	3.67138e-08
ENSG00000010610.10	CD4	1820.74	1.34239	0.18917	7.09624	1.28192e-12	9.37494e-11
ENSG00000010626.15	LRRC23	444.994	-0.156883	0.153093	-1.02475	0.305479	0.483011
ENSG00000010671.16	BTK	291.147	2.3588	0.252361	9.34694	9.02197e-21	7.18575e-18
ENSG00000010704.18	HFE	600.441	0.202289	0.0624407	3.2397	0.00119657	0.00638671
ENSG00000010803.16	SCMH1	2523.24	-0.00382948	0.0522637	-0.0732723	0.941589	0.968633
ENSG00000010810.17	FYN	1941.75	0.300648	0.089939	3.3428	0.000829372	0.00471414
ENSG00000010818.10	HIVEP2	3893.74	0.247844	0.0952801	2.60121	0.00928943	0.0343335
ENSG00000010932.17	FMO1	7959.07	-0.842856	0.247717	-3.4025	0.000667723	0.00392674
ENSG00000011007.12	ELOA	2048.71	0.0321393	0.0409215	0.785389	0.432225	0.608524
ENSG00000011009.11	LYPLA2	2581.47	0.0646341	0.120592	0.535972	0.591978	0.74266
ENSG00000011021.23	CLCN6	2814.01	-0.302996	0.0698854	-4.33561	1.45357e-05	0.000153464
ENSG00000011028.14	MRC2	4077.23	0.624623	0.179734	3.47527	0.000510335	0.00312013
ENSG00000011052.21	NME1-NME2	0.358371	-0.337565	1.51602	-0.222665	0.823796	NA
ENSG00000011083.9	SLC6A7	3.92051	1.4564	0.572982	2.54179	0.0110287	0.0392686
ENSG00000011105.14	TSPAN9	8124.93	-0.593232	0.1113	-5.33	9.82122e-08	2.09561e-06
ENSG00000011114.15	BTBD7	79.3752	0.2678	0.327711	0.817185	0.413823	0.591527
ENSG00000011132.12	APBA3	1109.15	-0.108868	0.0680859	-1.59898	0.109826	0.233489
ENSG00000011143.17	MKS1	730.393	-0.159662	0.0685452	-2.32929	0.0198436	0.0629086
ENSG00000011198.10	ABHD5	833.59	0.0608092	0.0959958	0.633457	0.526435	0.69045
ENSG00000011201.12	ANOS1	115.833	0.562423	0.13587	4.1394	3.48208e-05	0.000323581
ENSG00000011243.18	AKAP8L	2539.38	-0.0201743	0.0775705	-0.260078	0.794804	0.882207
ENSG00000011258.16	MBTD1	1305.33	0.00807734	0.0692461	0.116647	0.90714	0.948903
ENSG00000011260.14	UTP18	753.781	-0.00971364	0.0811199	-0.119744	0.904686	0.947642
ENSG00000011275.18	RNF216	3168.01	0.0743221	0.0437906	1.69722	0.0896557	0.200883
ENSG00000011295.16	TTC19	2295.4	-0.182663	0.0629266	-2.9028	0.00369848	0.016234
ENSG00000011304.20	PTBP1	8184.7	-0.068387	0.0856757	-0.798208	0.42475	0.601732
ENSG00000011332.19	DPF1	19.4251	0.0839695	0.288232	0.291326	0.770802	0.867301
ENSG00000011347.10	SYT7	566.679	-1.01386	0.236228	-4.29186	1.77179e-05	0.000181768
ENSG00000011376.12	LARS2	2437.84	-0.192148	0.0599611	-3.20454	0.00135278	0.00706566
ENSG00000011405.13	PIK3C2A	4890.19	-0.272165	0.0706998	-3.84959	0.000118315	0.000908642
ENSG00000011422.12	PLAUR	283.858	1.03136	0.2472	4.17216	3.01725e-05	0.000285966
ENSG00000011426.11	ANLN	76.8743	2.34455	0.274939	8.52753	1.49505e-17	3.72115e-15
ENSG00000011451.21	WIZ	3265.01	-0.0271575	0.115313	-0.235511	0.813812	0.893621
ENSG00000011454.17	RABGAP1	3486.61	-0.135664	0.0396904	-3.41804	0.000630734	0.00374035
ENSG00000011465.17	DCN	10207.4	0.719276	0.13295	5.41011	6.29876e-08	1.42744e-06
ENSG00000011478.12	QPCTL	326.148	0.104799	0.0633298	1.65481	0.0979638	0.214527
ENSG00000011485.15	PPP5C	2188.61	-0.0666093	0.0573584	-1.16128	0.245527	0.415176
ENSG00000011523.14	CEP68	2214.83	0.154728	0.0582109	2.65807	0.00785905	0.0300492
ENSG00000011566.15	MAP4K3	1885.54	-0.357502	0.0947543	-3.77294	0.000161337	0.00118474
ENSG00000011590.14	ZBTB32	202.25	0.0646522	0.0995412	0.649502	0.516014	0.681144
ENSG00000011600.12	TYROBP	842.935	2.03725	0.241768	8.42646	3.56266e-17	8.17098e-15
ENSG00000011638.10	TMEM159	995.591	0.0520146	0.142826	0.364181	0.715723	0.831247
ENSG00000011677.13	GABRA3	2.58156	-0.651526	0.564003	-1.15518	0.248016	0.41803
ENSG00000012048.23	BRCA1	249.985	0.540665	0.099307	5.44438	5.19855e-08	1.1992e-06
ENSG00000012061.16	ERCC1	1531.47	0.20052	0.0880979	2.2761	0.0228398	0.0703305
ENSG00000012124.17	CD22	362.319	1.46695	0.330235	4.44215	8.90654e-06	0.00010134
ENSG00000012171.20	SEMA3B	5196.17	-0.862181	0.158366	-5.44424	5.20282e-08	1.19955e-06
ENSG00000012174.12	MBTPS2	875.208	-0.291604	0.0771294	-3.78072	0.000156376	0.00115343
ENSG00000012211.13	PRICKLE3	324.071	0.0324031	0.110084	0.294348	0.768492	0.86598
ENSG00000012223.13	LTF	7960.28	4.33831	0.576637	7.52347	5.33424e-14	5.27475e-12
ENSG00000012232.9	EXTL3	2633.48	0.21818	0.0839259	2.59968	0.00933114	0.0344393
ENSG00000012504.15	NR1H4	1053.89	-0.22575	0.143245	-1.57597	0.115032	0.241625
ENSG00000012660.14	ELOVL5	2153.69	-0.0286568	0.0909445	-0.315101	0.752685	0.856001
ENSG00000012779.11	ALOX5	0	NA	NA	NA	NA	NA
ENSG00000012817.15	KDM5D	2800.88	-0.427792	1.08998	-0.392476	0.694707	0.816788
ENSG00000012822.16	CALCOCO1	5350.74	-0.0884567	0.0714577	-1.23789	0.215757	0.379379
ENSG00000012963.15	UBR7	12.7502	0.457517	0.39483	1.15877	0.246549	0.41639
ENSG00000012983.11	MAP4K5	1226.38	0.0958333	0.06107	1.56924	0.116593	0.244072
ENSG00000013016.16	EHD3	2780.43	-0.778855	0.175672	-4.43358	9.26824e-06	0.000104777
ENSG00000013275.8	PSMC4	3143.64	-0.138795	0.102072	-1.35977	0.173904	0.326156
ENSG00000013288.9	MAN2B2	3634.67	-0.0430178	0.095951	-0.44833	0.653915	0.788347
ENSG00000013293.6	SLC7A14	45.6596	0.0271469	0.26981	0.100615	0.919856	0.956154
ENSG00000013297.12	CLDN11	217.003	0.201638	0.258315	0.78059	0.435044	0.610907
ENSG00000013306.16	SLC25A39	6050.9	-0.223658	0.136298	-1.64095	0.100807	0.218959
ENSG00000013364.19	MVP	10207.2	0.126831	0.0952417	1.33168	0.182967	0.33827
ENSG00000013374.16	NUB1	1577.12	0.256898	0.0613745	4.18575	2.84222e-05	0.000271729
ENSG00000013375.16	PGM3	1148.69	0.0727506	0.0687762	1.05779	0.290152	0.46601
ENSG00000013392.8	RWDD2A	389.335	0.00327118	0.0918237	0.0356246	0.971582	0.985044
ENSG00000013441.16	CLK1	3319.59	-0.033858	0.100209	-0.337873	0.735459	0.84454
ENSG00000013503.10	POLR3B	809.224	-0.127621	0.0681828	-1.87174	0.061242	0.151012
ENSG00000013523.11	ANGEL1	1777.76	-0.122894	0.0434966	-2.82538	0.00472249	0.0198611
ENSG00000013561.18	RNF14	1902.61	-0.265876	0.0905537	-2.93611	0.00332351	0.0148622
ENSG00000013563.14	DNASE1L1	651.435	-0.293077	0.0818409	-3.58105	0.000342212	0.00221956
ENSG00000013573.17	DDX11	514.739	0.892596	0.281077	3.17563	0.0014951	0.00768983
ENSG00000013583.10	HEBP1	1247.44	0.0247215	0.0976265	0.253226	0.800094	0.885517
ENSG00000013588.9	GPRC5A	1091.22	-0.0606858	0.193846	-0.313061	0.754234	0.85697
ENSG00000013619.14	MAMLD1	472.81	0.286053	0.135105	2.11727	0.0342372	0.0966987
ENSG00000013725.14	CD6	414.882	2.62286	0.300957	8.71506	2.90603e-18	9.50923e-16
ENSG00000013810.19	TACC3	568.425	1.14573	0.17491	6.55043	5.73702e-11	2.81429e-09
ENSG00000014123.10	UFL1	1165.7	-0.319696	0.0786023	-4.06726	4.75698e-05	0.000421916
ENSG00000014138.9	POLA2	212.394	0.2429	0.0824244	2.94694	0.0032093	0.014448
ENSG00000014164.7	ZC3H3	803.854	-0.220023	0.153711	-1.4314	0.152315	0.296124
ENSG00000014216.16	CAPN1	5399.2	0.31916	0.0851433	3.74851	0.000177888	0.00128505
ENSG00000014257.16	ACP3	1295.53	-0.550827	0.208843	-2.63752	0.00835154	0.0315948
ENSG00000014641.20	MDH1	5368.37	-0.241189	0.144059	-1.67423	0.0940848	0.208124
ENSG00000014824.14	SLC30A9	3245.81	-0.474989	0.109159	-4.35135	1.35304e-05	0.000144353
ENSG00000014914.21	MTMR11	2207.74	-0.271368	0.139575	-1.94425	0.0518658	0.133523
ENSG00000014919.13	COX15	1322.99	-0.180301	0.0605941	-2.97556	0.00292455	0.0133967
ENSG00000015133.19	CCDC88C	3454.38	-0.047434	0.102761	-0.461595	0.644372	0.781163
ENSG00000015153.14	YAF2	800.976	0.119482	0.0722601	1.65349	0.0982303	0.21495
ENSG00000015171.19	ZMYND11	3215.37	-0.102979	0.0461627	-2.23077	0.0256961	0.0770724
ENSG00000015285.11	WAS	449.192	1.54306	0.19921	7.74593	9.48835e-15	1.13876e-12
ENSG00000015413.9	DPEP1	21794.2	-1.12938	0.328663	-3.43628	0.00058977	0.0035333
ENSG00000015475.18	BID	577.935	0.536125	0.0930755	5.76011	8.40576e-09	2.42891e-07
ENSG00000015479.19	MATR3	1354.24	-0.0649866	0.0694777	-0.935359	0.349603	0.529127
ENSG00000015520.14	NPC1L1	287.037	-0.455489	0.304954	-1.49363	0.135272	0.271922
ENSG00000015532.10	XYLT2	1969.02	0.142026	0.0769684	1.84525	0.0650017	0.158011
ENSG00000015568.13	RGPD5	127.977	0.00412041	0.134991	0.0305236	0.975649	0.987229
ENSG00000015592.16	STMN4	7.86584	-0.851534	0.307842	-2.76614	0.00567244	0.0230871
ENSG00000015676.18	NUDCD3	3982.21	-0.0606819	0.0444519	-1.36511	0.172218	0.323853
ENSG00000016082.15	ISL1	0.207064	-0.337562	1.95725	-0.172468	0.86307	NA
ENSG00000016391.11	CHDH	12110.4	-0.680921	0.152028	-4.47893	7.50192e-06	8.77046e-05
ENSG00000016402.13	IL20RA	21.0749	0.874257	0.457183	1.91227	0.0558417	0.141073
ENSG00000016490.16	CLCA1	0.246512	0.257833	1.70363	0.151344	0.879705	NA
ENSG00000016602.9	CLCA4	0.820533	0.937069	1.2878	0.727651	0.466827	0.639058
ENSG00000016864.18	GLT8D1	1378.93	0.0153169	0.0585105	0.261781	0.79349	0.88124
ENSG00000017260.19	ATP2C1	3085.94	-0.0629503	0.0584268	-1.07742	0.281292	0.456581
ENSG00000017427.17	IGF1	103.856	0.541775	0.258375	2.09685	0.0360065	0.100439
ENSG00000017483.15	SLC38A5	92.7681	1.72665	0.26568	6.49897	8.08695e-11	3.85658e-09
ENSG00000017797.13	RALBP1	3235.68	-0.0679998	0.0648617	-1.04838	0.294462	0.470998
ENSG00000018189.13	RUFY3	4793.88	-0.216857	0.0525587	-4.126	3.69132e-05	0.000339639
ENSG00000018236.15	CNTN1	1036.23	0.100182	0.114003	0.878762	0.37953	0.558753
ENSG00000018280.17	SLC11A1	232.547	0.869752	0.294842	2.94989	0.00317886	0.0143324
ENSG00000018408.14	WWTR1	3547.04	-0.266813	0.0872996	-3.05629	0.00224091	0.0107781
ENSG00000018510.16	AGPS	1887.46	0.0886073	0.0808421	1.09605	0.273055	0.447224
ENSG00000018607.6	ZNF806	3.87558	-0.124547	0.425449	-0.292743	0.769718	0.866571
ENSG00000018610.15	CXorf56	574.192	0.0743877	0.0816307	0.911272	0.362152	0.541836
ENSG00000018625.15	ATP1A2	591.362	-0.306442	0.320953	-0.954788	0.339685	0.519227
ENSG00000018699.13	TTC27	732.141	0.0272292	0.0624629	0.435926	0.66289	0.794533
ENSG00000018869.16	ZNF582	186.174	0.0713691	0.0816906	0.873651	0.382308	0.561635
ENSG00000019102.12	VSIG2	178.706	-0.263263	0.140599	-1.87244	0.0611457	0.150845
ENSG00000019144.19	PHLDB1	10037.2	0.315656	0.164854	1.91476	0.0555234	0.140544
ENSG00000019169.10	MARCO	33.698	1.50316	0.493938	3.04322	0.00234059	0.011163
ENSG00000019186.10	CYP24A1	3341.53	0.724925	0.466268	1.55474	0.120009	0.249317
ENSG00000019485.13	PRDM11	1614.72	0.129592	0.0716931	1.8076	0.0706695	0.168247
ENSG00000019505.8	SYT13	1209	-0.687385	0.164007	-4.19118	2.77501e-05	0.00026635
ENSG00000019549.13	SNAI2	503.537	0.0674375	0.163048	0.413606	0.679163	0.806271
ENSG00000019582.15	CD74	40328.1	1.00654	0.13623	7.38853	1.48455e-13	1.3218e-11
ENSG00000019991.18	HGF	994.467	0.938579	0.158819	5.90974	3.42658e-09	1.09088e-07
ENSG00000019995.6	ZRANB1	822.58	-0.147102	0.0752489	-1.95487	0.0505987	0.130981
ENSG00000020129.16	NCDN	1363.46	-0.0262255	0.0999701	-0.262334	0.793064	0.881057
ENSG00000020181.18	ADGRA2	2388.09	0.575718	0.16166	3.56128	0.000369055	0.00237156
ENSG00000020219.9	CCT8L1P	7.0866	0.0741101	0.351092	0.211084	0.832822	0.906025
ENSG00000020256.20	ZFP64	902.871	0.0873335	0.0582807	1.4985	0.134004	0.269931
ENSG00000020426.11	MNAT1	474.197	-0.133331	0.0968669	-1.37644	0.168687	0.319145
ENSG00000020577.14	SAMD4A	2753.37	0.599621	0.148636	4.03415	5.48001e-05	0.000475079
ENSG00000020633.18	RUNX3	362.737	2.31114	0.284446	8.12507	4.47086e-16	7.53271e-14
ENSG00000020922.13	MRE11	899.603	0.180548	0.0911744	1.98024	0.0476761	0.125097
ENSG00000021300.14	PLEKHB1	617.104	0.101585	0.0988033	1.02815	0.303878	0.481157
ENSG00000021355.13	SERPINB1	1324.36	0.438339	0.0923682	4.74556	2.0793e-06	2.93542e-05
ENSG00000021461.17	CYP3A43	19.9038	-1.10586	0.228362	-4.84257	1.2817e-06	1.93875e-05
ENSG00000021488.13	SLC7A9	3615.42	-0.819189	0.243935	-3.35823	0.000784425	0.00450361
ENSG00000021574.12	SPAST	736.668	0.113154	0.0424	2.66874	0.00761369	0.0292719
ENSG00000021645.19	NRXN3	375.791	-0.0644521	0.137711	-0.468024	0.639768	0.77808
ENSG00000021762.20	OSBPL5	1403.65	0.188927	0.142988	1.32128	0.186409	0.342714
ENSG00000021776.11	AQR	2702.32	-0.0842307	0.0427886	-1.96853	0.049007	0.127757
ENSG00000021826.17	CPS1	407.279	-0.219007	0.163327	-1.34091	0.179948	0.334424
ENSG00000021852.13	C8B	1.00124	0.47289	1.09863	0.430437	0.666878	0.797762
ENSG00000022267.19	FHL1	2096.81	1.01125	0.182537	5.53998	3.02514e-08	7.45746e-07
ENSG00000022277.12	RTF2	1774.85	-0.0123942	0.0979829	-0.126494	0.899341	0.944875
ENSG00000022355.18	GABRA1	0.114623	-0.429165	2.84167	-0.151026	0.879955	NA
ENSG00000022556.16	NLRP2	0.0498921	0.212011	3.54312	0.0598374	0.952285	NA
ENSG00000022567.9	SLC45A4	2804.91	-0.358378	0.104599	-3.42621	0.000612076	0.0036445
ENSG00000022840.16	RNF10	8665.34	-0.0571946	0.0531188	-1.07673	0.281601	0.456908
ENSG00000022976.15	ZNF839	837.526	-0.283314	0.0620503	-4.56588	4.97404e-06	6.19233e-05
ENSG00000023041.11	ZDHHC6	1857.15	-0.38439	0.116338	-3.30408	0.000952879	0.00528469
ENSG00000023171.18	GRAMD1B	5042.43	-1.3797	0.204367	-6.7511	1.46729e-11	8.28298e-10
ENSG00000023191.17	RNH1	166.746	-0.633614	0.437548	-1.4481	0.147589	0.289182
ENSG00000023228.14	NDUFS1	9936.88	-0.528458	0.0957723	-5.51786	3.43161e-08	8.33287e-07
ENSG00000023287.13	RB1CC1	2085.03	-0.22914	0.0816426	-2.80662	0.00500644	0.0208432
ENSG00000023318.8	ERP44	1538.72	-0.0825866	0.0765153	-1.07935	0.280433	0.455662
ENSG00000023330.15	ALAS1	1617.08	0.0306515	0.085457	0.358678	0.719836	0.833945
ENSG00000023445.16	BIRC3	910.414	1.88496	0.275839	6.83354	8.28444e-12	5.01947e-10
ENSG00000023516.9	AKAP11	4980.25	-0.22295	0.0682135	-3.26841	0.00108152	0.00587224
ENSG00000023572.9	GLRX2	418.543	0.04818	0.108435	0.44432	0.656811	0.790153
ENSG00000023608.5	SNAPC1	159.045	0.2833	0.12629	2.24324	0.024881	0.0751578
ENSG00000023697.13	DERA	1625.25	-0.157604	0.13445	-1.17221	0.241114	0.409929
ENSG00000023734.11	STRAP	2145.59	-0.171136	0.103118	-1.65961	0.0969923	0.212964
ENSG00000023839.12	ABCC2	6046.73	-0.895612	0.210628	-4.25211	2.11766e-05	0.000211216
ENSG00000023892.11	DEF6	488.432	2.21885	0.233192	9.51511	1.81524e-21	1.72866e-18
ENSG00000023902.14	PLEKHO1	1429.15	1.23496	0.179854	6.86647	6.58082e-12	4.08907e-10
ENSG00000023909.10	GCLM	669.371	-0.0716063	0.102959	-0.695486	0.486751	0.6568
ENSG00000024048.10	UBR2	4753.44	-0.15025	0.0528245	-2.84432	0.0044507	0.0189123
ENSG00000024422.12	EHD2	1862.03	0.615504	0.171132	3.59666	0.000322332	0.00210905
ENSG00000024526.17	DEPDC1	9.16168	2.58588	0.453487	5.70223	1.1825e-08	3.24907e-07
ENSG00000024862.17	CCDC28A	671.91	-0.201492	0.143641	-1.40274	0.160693	0.307804
ENSG00000025039.15	RRAGD	3090.52	-0.675365	0.132232	-5.10743	3.26577e-07	5.96086e-06
ENSG00000025156.13	HSF2	259.87	0.144383	0.0846936	1.70477	0.0882366	0.198526
ENSG00000025293.17	PHF20	2145.07	0.270299	0.061766	4.37618	1.20775e-05	0.00013138
ENSG00000025423.11	HSD17B6	48.6342	0.608511	0.245894	2.47469	0.0133353	0.0457381
ENSG00000025434.19	NR1H3	1230.95	-0.0733348	0.111094	-0.660114	0.509181	0.675855
ENSG00000025708.14	TYMP	1525.49	1.30502	0.191805	6.80387	1.01844e-11	6.01264e-10
ENSG00000025770.19	NCAPH2	1198.66	0.130914	0.0665996	1.96568	0.0493352	0.128434
ENSG00000025772.8	TOMM34	1001.44	-0.0525733	0.092177	-0.570352	0.568439	0.724267
ENSG00000025796.14	SEC63	1874.28	-0.123456	0.0892287	-1.38359	0.166483	0.31601
ENSG00000025800.14	KPNA6	5055.24	-0.158465	0.0408336	-3.88074	0.00010414	0.000815804
ENSG00000026025.16	VIM	6554.64	1.24277	0.154283	8.05511	7.94058e-16	1.2617e-13
ENSG00000026036.22	RTEL1-TNFRSF6B	580.687	0.13014	0.181344	0.717642	0.472978	0.644521
ENSG00000026103.22	FAS	486.449	0.93682	0.139116	6.73408	1.64974e-11	9.1828e-10
ENSG00000026297.16	RNASET2	1535.88	1.02172	0.163856	6.23545	4.50495e-10	1.78915e-08
ENSG00000026508.19	CD44	3739.46	1.04345	0.192841	5.41095	6.26923e-08	1.42266e-06
ENSG00000026559.14	KCNG1	18.0606	0.541308	0.266123	2.03405	0.0419465	0.113224
ENSG00000026652.15	AGPAT4	1451.45	0.129345	0.112721	1.14748	0.251183	0.421972
ENSG00000026751.17	SLAMF7	468.049	2.88114	0.35671	8.07697	6.63945e-16	1.07324e-13
ENSG00000026950.17	BTN3A1	1487.26	0.751806	0.133133	5.64704	1.63234e-08	4.33897e-07
ENSG00000027001.10	MIPEP	1145.02	-0.359895	0.0952904	-3.77682	0.000158841	0.00116885
ENSG00000027075.15	PRKCH	1257.43	0.693633	0.125211	5.53972	3.02949e-08	7.464e-07
ENSG00000027644.5	INSRR	546.073	-1.08453	0.311819	-3.47807	0.000505031	0.00309159
ENSG00000027697.15	IFNGR1	1156.66	0.51108	0.0968022	5.27963	1.29445e-07	2.65595e-06
ENSG00000027847.14	B4GALT7	1166.2	0.110275	0.0624075	1.76701	0.0772261	0.179688
ENSG00000027869.11	SH2D2A	129.18	2.03271	0.265738	7.64929	2.021e-14	2.21329e-12
ENSG00000028116.17	VRK2	444.944	0.198096	0.0745516	2.65716	0.00788009	0.0301112
ENSG00000028137.19	TNFRSF1B	1454.32	1.35354	0.195806	6.91266	4.75647e-12	3.04178e-10
ENSG00000028203.18	VEZT	2355.44	0.202854	0.0578181	3.50849	0.000450662	0.0028114
ENSG00000028277.21	POU2F2	407.834	2.03924	0.24498	8.32412	8.49608e-17	1.8334e-14
ENSG00000028310.18	BRD9	2406.26	-0.130451	0.0485467	-2.68713	0.00720682	0.0279977
ENSG00000028528.15	SNX1	6382.95	0.00414793	0.0547998	0.0756925	0.939664	0.967628
ENSG00000028839.10	TBPL1	213.643	0.0204503	0.117025	0.174752	0.861275	0.922582
ENSG00000029153.14	ARNTL2	171.394	2.51484	0.262902	9.5657	1.11444e-21	1.19072e-18
ENSG00000029363.17	BCLAF1	2964.02	0.0107994	0.0867159	0.124537	0.90089	0.945464
ENSG00000029364.12	SLC39A9	4143.53	-0.277118	0.0496692	-5.57927	2.4153e-08	6.14073e-07
ENSG00000029534.21	ANK1	209.821	1.186	0.253706	4.67472	2.94351e-06	3.95968e-05
ENSG00000029559.7	IBSP	13.0005	-0.945557	0.594414	-1.59074	0.111668	0.236316
ENSG00000029639.11	TFB1M	447.595	-0.0941788	0.0749856	-1.25596	0.209131	0.370892
ENSG00000029725.17	RABEP1	2532.05	-0.0637379	0.0479177	-1.33015	0.183468	0.338828
ENSG00000029993.15	HMGB3	451.337	0.438929	0.134734	3.25774	0.00112304	0.00605859
ENSG00000030066.13	NUP160	2473.44	0.120969	0.0554768	2.18054	0.0292178	0.0852507
ENSG00000030110.13	BAK1	657.839	0.409282	0.0991118	4.1295	3.63556e-05	0.000335494
ENSG00000030304.14	MUSK	53.6198	1.21831	0.195649	6.22702	4.75378e-10	1.87607e-08
ENSG00000030419.16	IKZF2	546.232	0.489282	0.124272	3.9372	8.24383e-05	0.000670995
ENSG00000030582.18	GRN	10054.3	0.236352	0.085074	2.77819	0.00546631	0.0223792
ENSG00000031003.10	FAM13B	1840.63	0.193695	0.0636597	3.04266	0.002345	0.0111819
ENSG00000031081.11	ARHGAP31	3742.8	0.137723	0.0534032	2.57893	0.00991057	0.0361304
ENSG00000031691.7	CENPQ	35.5172	0.136257	0.184125	0.740021	0.459287	0.631816
ENSG00000031698.13	SARS1	3526.19	0.0425398	0.0830329	0.512325	0.608424	0.754582
ENSG00000031823.14	RANBP3	2414.12	0.110145	0.052493	2.09828	0.0358806	0.100146
ENSG00000032219.19	ARID4A	1331.29	-0.348004	0.151862	-2.29158	0.0219299	0.0680837
ENSG00000032389.12	EIPR1	1260.31	-0.0982302	0.104153	-0.943132	0.345613	0.525047
ENSG00000032444.16	PNPLA6	3991.14	0.0208136	0.0958033	0.217253	0.828011	0.902981
ENSG00000032742.17	IFT88	1267.64	-0.419069	0.0998612	-4.19652	2.71047e-05	0.000261128
ENSG00000033011.13	ALG1	780.984	-0.0486767	0.0759003	-0.641325	0.521312	0.685886
ENSG00000033030.15	ZCCHC8	963.395	0.102614	0.0518114	1.98054	0.0476432	0.125026
ENSG00000033050.9	ABCF2	529.944	0.132106	0.0691466	1.91052	0.0560659	0.141513
ENSG00000033100.16	CHPF2	2347.74	0.307204	0.0915089	3.35709	0.000787663	0.00451882
ENSG00000033122.21	LRRC7	332.78	-0.766524	0.215221	-3.56157	0.000368649	0.00236998
ENSG00000033170.17	FUT8	1293.68	0.427664	0.083129	5.14458	2.68115e-07	5.02569e-06
ENSG00000033178.13	UBA6	1231.51	0.013973	0.0943976	0.148022	0.882325	0.935205
ENSG00000033327.13	GAB2	2190.47	0.356131	0.0962531	3.69995	0.000215643	0.00150565
ENSG00000033627.16	ATP6V0A1	7868.46	-0.432652	0.106292	-4.07041	4.69311e-05	0.000416588
ENSG00000033800.13	PIAS1	1793.92	-0.051046	0.0538246	-0.948377	0.342938	0.522547
ENSG00000033867.16	SLC4A7	1345.01	0.437368	0.170742	2.56157	0.0104201	0.0375597
ENSG00000034053.14	APBA2	21.0925	1.27275	0.301906	4.21572	2.48985e-05	0.000242757
ENSG00000034152.19	MAP2K3	2700.75	-0.313942	0.135266	-2.32093	0.0202906	0.0640459
ENSG00000034239.11	EFCAB1	16.6086	0.181099	0.26179	0.69177	0.489082	0.658797
ENSG00000034510.6	TMSB10	7377.17	1.71991	0.219792	7.82518	5.06949e-15	6.57024e-13
ENSG00000034533.11	ASTE1	329.579	0.261584	0.0703644	3.71757	0.000201152	0.00142192
ENSG00000034677.13	RNF19A	2805.74	0.00601479	0.0824757	0.072928	0.941863	0.968731
ENSG00000034693.15	PEX3	582.768	-0.246039	0.0974991	-2.5235	0.0116192	0.0409122
ENSG00000034713.8	GABARAPL2	1941.24	0.072114	0.121145	0.595273	0.551661	0.710662
ENSG00000034971.17	MYOC	51.1217	-0.456733	0.316647	-1.4424	0.149188	0.291535
ENSG00000035115.22	SH3YL1	3390	-0.626879	0.125417	-4.99837	5.78176e-07	9.79412e-06
ENSG00000035141.8	FAM136A	1080.93	0.0536305	0.116401	0.46074	0.644985	0.781734
ENSG00000035403.18	VCL	8389.77	0.400111	0.100307	3.98884	6.63972e-05	0.00055956
ENSG00000035499.13	DEPDC1B	97.3216	-0.940437	0.226389	-4.15407	3.26611e-05	0.000305923
ENSG00000035664.11	DAPK2	564.865	0.476927	0.147095	3.2423	0.00118568	0.00633798
ENSG00000035681.9	NSMAF	1139.25	0.486646	0.0830481	5.85981	4.63389e-09	1.43053e-07
ENSG00000035687.10	ADSS2	1012.21	-0.0101319	0.0850114	-0.119182	0.905131	0.947775
ENSG00000035720.8	STAP1	106.774	0.418858	0.210246	1.99223	0.0463461	0.12237
ENSG00000035862.12	TIMP2	5150.82	0.558269	0.11988	4.6569	3.21014e-06	4.26648e-05
ENSG00000035928.16	RFC1	2242.93	-0.198425	0.0697039	-2.84669	0.00441763	0.0187992
ENSG00000036054.13	TBC1D23	964.285	-0.149052	0.0748834	-1.99046	0.0465404	0.122757
ENSG00000036257.13	CUL3	2362.36	-0.168622	0.076831	-2.19472	0.0281838	0.0828992
ENSG00000036448.10	MYOM2	150.638	-0.890366	0.300573	-2.96223	0.00305417	0.0138773
ENSG00000036473.8	OTC	0.593987	0.145264	1.01432	0.143213	0.886122	0.937687
ENSG00000036530.9	CYP46A1	287.555	-0.517117	0.140131	-3.69023	0.00022405	0.00155272
ENSG00000036549.13	AC118549.1	2620.95	-0.115662	0.0561784	-2.05883	0.0395105	0.108018
ENSG00000036565.15	SLC18A1	3.9202	1.45877	0.580628	2.5124	0.0119912	0.0419926
ENSG00000036672.16	USP2	3975.29	-1.16357	0.304679	-3.81899	0.000134001	0.00101053
ENSG00000036828.17	CASR	4024.23	-0.315042	0.19054	-1.65342	0.0982453	0.214955
ENSG00000037042.9	TUBG2	1381.94	-0.404545	0.101214	-3.99691	6.41747e-05	0.000543024
ENSG00000037241.7	RPL26L1	304.096	0.207207	0.173081	1.19716	0.231243	0.39853
ENSG00000037280.16	FLT4	2331.2	-0.175178	0.184171	-0.951168	0.341519	0.521184
ENSG00000037474.15	NSUN2	1894.38	0.163577	0.0595164	2.74844	0.00598803	0.0241051
ENSG00000037637.11	FBXO42	1987.03	0.0392005	0.0464851	0.84329	0.399066	0.578061
ENSG00000037749.12	MFAP3	893.011	-0.0257104	0.0599793	-0.428654	0.668175	0.798554
ENSG00000037757.14	MRI1	1214.87	-0.184105	0.0947226	-1.94362	0.0519412	0.133653
ENSG00000037897.17	METTL1	641.626	-0.513186	0.160967	-3.18814	0.0014319	0.00741088
ENSG00000037965.6	HOXC8	388.786	-0.202277	0.128935	-1.56883	0.116688	0.244184
ENSG00000038002.9	AGA	501.914	0.0943696	0.126262	0.747413	0.454814	0.628088
ENSG00000038210.14	PI4K2B	512.477	-0.0433027	0.0974609	-0.444309	0.656819	0.790153
ENSG00000038219.13	BOD1L1	4209.98	0.0992862	0.0593056	1.67414	0.0941022	0.208142
ENSG00000038274.17	MAT2B	2386.55	-0.163772	0.109939	-1.48967	0.136312	0.273436
ENSG00000038295.8	TLL1	511.831	-0.0461937	0.149562	-0.308859	0.757429	0.858679
ENSG00000038358.15	EDC4	2365.02	-0.0138438	0.0846677	-0.163507	0.870119	0.927995
ENSG00000038382.20	TRIO	9269.87	0.379212	0.0761074	4.98259	6.27383e-07	1.05018e-05
ENSG00000038427.16	VCAN	6503.32	3.45336	0.291924	11.8297	2.7427e-32	1.20146e-27
ENSG00000038532.16	CLEC16A	3766.79	0.00107471	0.0578202	0.018587	0.985171	0.992717
ENSG00000038945.15	MSR1	558.293	1.07602	0.143939	7.47553	7.68915e-14	7.37048e-12
ENSG00000039068.19	CDH1	5013.44	-0.138002	0.126801	-1.08833	0.276448	0.450984
ENSG00000039123.16	MTREX	1870.01	-0.19467	0.0803686	-2.42221	0.0154263	0.0514045
ENSG00000039139.9	DNAH5	1402.08	0.307479	0.283038	1.08635	0.277323	0.452118
ENSG00000039319.17	ZFYVE16	1796.02	-0.112883	0.08601	-1.31244	0.189371	0.346342
ENSG00000039523.20	RIPOR1	5237.11	-0.204596	0.134372	-1.52261	0.127857	0.260884
ENSG00000039537.13	C6	230.481	1.20772	0.263277	4.58726	4.49105e-06	5.68726e-05
ENSG00000039560.14	RAI14	2848.3	0.041328	0.0770276	0.536535	0.591589	0.742342
ENSG00000039600.11	SOX30	32.7232	0.313104	0.146474	2.13761	0.0325485	0.0928691
ENSG00000039650.12	PNKP	2277.47	0.222575	0.0904655	2.46033	0.013881	0.047196
ENSG00000039987.7	BEST2	12.027	0.114752	0.281866	0.407115	0.683923	0.809247
ENSG00000040199.18	PHLPP2	1386.03	0.0811027	0.0701235	1.15657	0.247448	0.417378
ENSG00000040275.17	SPDL1	198.63	0.214899	0.105956	2.02819	0.0425404	0.114481
ENSG00000040341.18	STAU2	1491.37	-0.148508	0.0523149	-2.83874	0.00452927	0.0191999
ENSG00000040487.13	SLC66A1	784.039	-0.097963	0.0806339	-1.21491	0.2244	0.390221
ENSG00000040531.16	CTNS	2207.38	-0.165136	0.0995951	-1.65808	0.0973019	0.213462
ENSG00000040608.14	RTN4R	64.0156	0.109306	0.212683	0.513938	0.607295	0.753896
ENSG00000040633.13	PHF23	1624.14	0.208621	0.108074	1.93035	0.053564	0.136706
ENSG00000040731.10	CDH10	7.81429	-0.872973	0.485408	-1.79843	0.0721086	0.170801
ENSG00000040933.16	INPP4A	2654.56	0.500987	0.10363	4.83437	1.33569e-06	2.00657e-05
ENSG00000041353.10	RAB27B	41.5501	1.20281	0.29085	4.13549	3.54202e-05	0.000328384
ENSG00000041357.16	PSMA4	1343.92	0.183499	0.0954758	1.92195	0.0546126	0.138671
ENSG00000041515.16	MYO16	60.4112	0.637779	0.212427	3.00234	0.0026791	0.0124587
ENSG00000041802.11	LSG1	1813.72	-0.196875	0.0698291	-2.81938	0.00481167	0.0201626
ENSG00000041880.14	PARP3	1494.26	-0.125721	0.0731549	-1.71856	0.0856938	0.194251
ENSG00000041982.16	TNC	8614.84	2.28485	0.321064	7.11649	1.10712e-12	8.1785e-11
ENSG00000041988.15	THAP3	529.893	0.0148353	0.0831522	0.178411	0.8584	0.921147
ENSG00000042062.13	RIPOR3	4304.72	-0.00803766	0.123911	-0.0648666	0.94828	0.972277
ENSG00000042088.14	TDP1	787.205	0.35503	0.0943669	3.76223	0.000168402	0.00122705
ENSG00000042286.15	AIFM2	835.729	0.138862	0.0933047	1.48826	0.136682	0.274014
ENSG00000042304.12	C2orf83	1.32189	-1.16988	0.76167	-1.53594	0.124552	0.256169
ENSG00000042317.17	SPATA7	635.785	-0.0070521	0.108818	-0.0648063	0.948328	0.972277
ENSG00000042429.12	MED17	642.732	0.0912104	0.0517266	1.76332	0.0778473	0.180672
ENSG00000042445.14	RETSAT	5289.04	-0.563421	0.191105	-2.94823	0.00319604	0.014395
ENSG00000042493.16	CAPG	2648.72	0.615681	0.161084	3.82212	0.000132312	0.00100001
ENSG00000042753.12	AP2S1	1217.67	0.20426	0.148563	1.37491	0.169161	0.319794
ENSG00000042781.14	USH2A	228.933	-1.20065	0.344236	-3.48788	0.00048686	0.00299837
ENSG00000042813.8	ZPBP	8.18736	-0.520716	0.316598	-1.64472	0.100027	0.217873
ENSG00000042832.12	TG	454.736	-0.0795465	0.151114	-0.526399	0.598611	0.74747
ENSG00000042980.13	ADAM28	913.029	0.520558	0.149871	3.47337	0.000513971	0.00313886
ENSG00000043039.7	BARX2	193.181	-0.0968651	0.187527	-0.516539	0.605478	0.752399
ENSG00000043093.15	DCUN1D1	915.891	-0.163154	0.069051	-2.36281	0.0181372	0.0585064
ENSG00000043143.20	JADE2	5490.34	-0.0700773	0.0698498	-1.00326	0.315736	0.493776
ENSG00000043355.12	ZIC2	0.823733	0.181594	1.22681	0.148021	0.882326	0.935205
ENSG00000043462.12	LCP2	932.556	1.79863	0.20856	8.62403	6.46409e-18	1.83874e-15
ENSG00000043514.17	TRIT1	899.57	0.0597506	0.0564113	1.0592	0.289511	0.465389
ENSG00000043591.6	ADRB1	120.207	-0.678867	0.227574	-2.98306	0.00285378	0.0131385
ENSG00000044012.4	GUCA2B	3.55009	0.212042	0.563288	0.376436	0.706593	0.825127
ENSG00000044090.10	CUL7	2563.88	-0.185797	0.0726215	-2.55843	0.0105147	0.0378285
ENSG00000044115.21	CTNNA1	15841.1	-0.106137	0.0709579	-1.49578	0.134711	0.271081
ENSG00000044446.12	PHKA2	2313	-0.17499	0.0601862	-2.90748	0.00364353	0.0160298
ENSG00000044459.15	CNTLN	581.167	0.00763597	0.0987752	0.0773065	0.93838	0.96692
ENSG00000044524.11	EPHA3	157.399	1.00918	0.231179	4.36535	1.2692e-05	0.000136909
ENSG00000044574.8	HSPA5	10607.8	0.151413	0.138688	1.09175	0.274941	0.449183
ENSG00000046604.13	DSG2	3213.15	-0.207062	0.0933151	-2.21896	0.0264895	0.0789494
ENSG00000046647.13	GEMIN8	779.737	0.0803853	0.0891793	0.901389	0.367381	0.547174
ENSG00000046651.15	OFD1	1408.75	0.206025	0.102777	2.00458	0.0450079	0.119609
ENSG00000046653.15	GPM6B	357.275	0.483331	0.150759	3.20599	0.00134598	0.00703942
ENSG00000046774.10	MAGEC2	1.59686	-1.03163	0.751908	-1.37202	0.170057	0.320865
ENSG00000046889.19	PREX2	1267.21	-0.101683	0.092364	-1.10089	0.270944	0.444881
ENSG00000047056.16	WDR37	1908.11	-0.00939769	0.0302489	-0.310679	0.756045	0.858013
ENSG00000047188.16	YTHDC2	1762.68	-0.166978	0.0623472	-2.67819	0.00740214	0.0286321
ENSG00000047230.15	CTPS2	905.124	0.167749	0.051908	3.23167	0.00123069	0.00653868
ENSG00000047249.18	ATP6V1H	2248.94	-0.457635	0.100229	-4.56588	4.97405e-06	6.19233e-05
ENSG00000047315.17	POLR2B	3032.55	0.0835397	0.053962	1.54812	0.121593	0.251808
ENSG00000047346.12	FAM214A	1587.17	-0.0645407	0.103774	-0.621935	0.533985	0.696763
ENSG00000047365.12	ARAP2	1481.51	0.435912	0.101013	4.31542	1.59303e-05	0.000165876
ENSG00000047410.14	TPR	4435.6	-0.00907382	0.120143	-0.0755254	0.939797	0.967652
ENSG00000047457.14	CP	598.483	2.23011	0.217537	10.2516	1.16372e-24	5.66421e-21
ENSG00000047578.13	KIAA0556	2743.76	0.0283905	0.0661683	0.429065	0.667876	0.798476
ENSG00000047579.20	DTNBP1	1038.74	-0.104916	0.100937	-1.03942	0.29861	0.475289
ENSG00000047597.7	XK	79.4977	-0.321248	0.18677	-1.72002	0.0854293	0.193802
ENSG00000047617.15	ANO2	168.269	1.14461	0.211744	5.4056	6.45919e-08	1.45626e-06
ENSG00000047621.12	C12orf4	498.591	0.178533	0.072118	2.47556	0.0133026	0.0456367
ENSG00000047634.15	SCML1	427.63	-0.3375	0.11	-3.06818	0.00215365	0.0104246
ENSG00000047644.19	WWC3	2548.76	0.0865234	0.0654314	1.32235	0.18605	0.342298
ENSG00000047648.23	ARHGAP6	2085.15	-0.369499	0.114942	-3.21466	0.00130599	0.00686796
ENSG00000047662.5	FAM184B	151.675	-0.24627	0.1098	-2.2429	0.0249034	0.0752047
ENSG00000047849.21	MAP4	14441	0.0216506	0.0559161	0.387197	0.69861	0.819511
ENSG00000047932.14	GOPC	818.302	-0.0111416	0.063811	-0.174604	0.861391	0.922684
ENSG00000047936.10	ROS1	59.5533	1.94191	0.362057	5.36355	8.16036e-08	1.78202e-06
ENSG00000048028.11	USP28	1127.26	0.0717335	0.0448673	1.59879	0.109866	0.233518
ENSG00000048052.21	HDAC9	633.722	1.27391	0.151727	8.3961	4.6156e-17	1.03159e-14
ENSG00000048140.18	TSPAN17	1771.68	0.398632	0.0960287	4.15118	3.30768e-05	0.000309211
ENSG00000048162.21	NOP16	404.188	0.141693	0.12182	1.16313	0.244777	0.414292
ENSG00000048342.16	CC2D2A	3329.59	-0.378625	0.0776997	-4.87293	1.09958e-06	1.69965e-05
ENSG00000048392.12	RRM2B	1061.01	-0.0932623	0.082553	-1.12973	0.258591	0.430358
ENSG00000048405.10	ZNF800	958.722	0.0797906	0.0831333	0.959791	0.33716	0.516548
ENSG00000048462.11	TNFRSF17	92.6646	0.288603	0.260953	1.10596	0.268745	0.442464
ENSG00000048471.14	SNX29	12292.5	-0.349729	0.0880479	-3.97204	7.12608e-05	0.000593583
ENSG00000048540.15	LMO3	198.346	-0.414971	0.173651	-2.38968	0.0168629	0.0552255
ENSG00000048544.6	MRPS10	816.771	-0.0454084	0.0760906	-0.596767	0.550663	0.709961
ENSG00000048545.14	GUCA1A	0.369721	0.536682	1.3171	0.407472	0.683661	NA
ENSG00000048649.13	RSF1	2702.38	0.0292759	0.0638585	0.458449	0.64663	0.782797
ENSG00000048707.15	VPS13D	15237	-0.0612863	0.0540172	-1.13457	0.256556	0.428091
ENSG00000048740.18	CELF2	1202.35	1.36629	0.188935	7.23156	4.7748e-13	3.83086e-11
ENSG00000048828.17	FAM120A	8675.08	-0.175735	0.0436548	-4.02557	5.68387e-05	0.00048994
ENSG00000048991.16	R3HDM1	1297.19	-0.00452919	0.048339	-0.0936964	0.92535	0.95893
ENSG00000049089.15	COL9A2	754.728	0.381727	0.178298	2.14095	0.0322784	0.0922367
ENSG00000049130.16	KITLG	1575.58	0.389114	0.132472	2.93732	0.00331064	0.0148157
ENSG00000049167.14	ERCC8	370.404	-0.103421	0.0732257	-1.41236	0.157843	0.303959
ENSG00000049192.15	ADAMTS6	178.106	0.191987	0.175283	1.0953	0.273386	0.447549
ENSG00000049239.13	H6PD	6867.11	0.286211	0.0914646	3.12921	0.0017528	0.00878625
ENSG00000049245.13	VAMP3	2255.38	-0.057899	0.0809192	-0.715517	0.47429	0.645521
ENSG00000049246.14	PER3	2360.59	-0.547458	0.193342	-2.83155	0.00463233	0.0195495
ENSG00000049247.13	UTS2	20.0224	1.64497	0.38856	4.2335	2.30082e-05	0.000226749
ENSG00000049249.9	TNFRSF9	44.7339	2.24621	0.311062	7.22109	5.1571e-13	4.10749e-11
ENSG00000049283.18	EPN3	571.566	-0.541532	0.138749	-3.90298	9.50172e-05	0.000755895
ENSG00000049323.16	LTBP1	2078.52	0.564082	0.181222	3.11266	0.00185407	0.0092096
ENSG00000049449.10	RCN1	672.412	0.974404	0.152032	6.40919	1.46293e-10	6.51271e-09
ENSG00000049540.17	ELN	1167.31	0.653634	0.149393	4.37526	1.21289e-05	0.000131809
ENSG00000049541.11	RFC2	472.465	0.450804	0.0997741	4.51824	6.23554e-06	7.49189e-05
ENSG00000049618.24	ARID1B	10379.2	-0.0765027	0.0460342	-1.66186	0.0965399	0.21217
ENSG00000049656.14	CLPTM1L	2246.83	-0.192331	0.161392	-1.1917	0.233378	0.401011
ENSG00000049759.18	NEDD4L	11296.3	-0.642759	0.106057	-6.06052	1.35682e-09	4.78943e-08
ENSG00000049768.16	FOXP3	77.8887	1.22198	0.229479	5.32503	1.00934e-07	2.14637e-06
ENSG00000049769.14	PPP1R3F	337.017	0.122321	0.088777	1.37785	0.168249	0.318497
ENSG00000049860.14	HEXB	2561.71	0.467407	0.132851	3.51828	0.000434347	0.00272437
ENSG00000049883.15	PTCD2	891.817	-0.309974	0.081354	-3.81019	0.000138861	0.00104321
ENSG00000050030.15	NEXMIF	350.969	-0.114302	0.0912008	-1.2533	0.210095	0.372172
ENSG00000050130.18	JKAMP	929.852	-0.0653154	0.0850528	-0.76794	0.442523	0.617676
ENSG00000050165.18	DKK3	2001.6	0.765756	0.145903	5.24838	1.53442e-07	3.08192e-06
ENSG00000050327.15	ARHGEF5	1614.51	-0.00730347	0.139646	-0.0523	0.95829	0.977707
ENSG00000050344.9	NFE2L3	1201.88	0.0738295	0.105624	0.698987	0.48456	0.654873
ENSG00000050393.11	MCUR1	2112.79	-0.590473	0.107316	-5.50218	3.75128e-08	9.02406e-07
ENSG00000050405.13	LIMA1	3395.79	0.176236	0.0741202	2.37771	0.0174206	0.0566286
ENSG00000050426.16	LETMD1	2805.6	-0.287898	0.0662211	-4.34753	1.37679e-05	0.000146388
ENSG00000050438.17	SLC4A8	497.261	0.0809032	0.230098	0.351602	0.725137	0.837804
ENSG00000050555.18	LAMC3	2313.5	0.697031	0.2578	2.70377	0.0068558	0.0269157
ENSG00000050628.20	PTGER3	4100.52	-1.01146	0.179447	-5.63656	1.73481e-08	4.59462e-07
ENSG00000050730.16	TNIP3	14.6651	1.50949	0.415031	3.63704	0.000275785	0.00184838
ENSG00000050748.17	MAPK9	1508.37	-0.138911	0.0486878	-2.8531	0.00432953	0.0184817
ENSG00000050767.17	COL23A1	290.564	0.196661	0.144713	1.35897	0.174156	0.326454
ENSG00000050820.17	BCAR1	6935.15	-0.204477	0.124951	-1.63646	0.101743	0.220597
ENSG00000051009.11	FAM160A2	2840.48	-0.18557	0.051945	-3.57243	0.000353687	0.00228654
ENSG00000051108.15	HERPUD1	6497.14	-0.0714798	0.112114	-0.637565	0.523757	0.688318
ENSG00000051128.19	HOMER3	1125.77	0.622714	0.126956	4.90495	9.34514e-07	1.48216e-05
ENSG00000051180.17	RAD51	45.1284	0.759898	0.148773	5.10777	3.25992e-07	5.95264e-06
ENSG00000051341.14	POLQ	60.5732	1.13364	0.182328	6.2176	5.0481e-10	1.97754e-08
ENSG00000051382.9	PIK3CB	2535.03	-0.439932	0.0861788	-5.10488	3.31004e-07	6.0341e-06
ENSG00000051523.11	CYBA	4932.65	0.147324	0.141241	1.04307	0.296916	0.473467
ENSG00000051596.10	THOC3	554.881	0.188691	0.15058	1.2531	0.21017	0.372229
ENSG00000051620.11	HEBP2	2405.83	-0.0381977	0.0937854	-0.407288	0.683796	0.809145
ENSG00000051825.15	MPHOSPH9	1442.76	-0.256719	0.0457316	-5.61361	1.98144e-08	5.1666e-07
ENSG00000052126.14	PLEKHA5	6268.15	-0.557766	0.124548	-4.47833	7.52305e-06	8.78835e-05
ENSG00000052344.16	PRSS8	2471.06	-0.503118	0.134531	-3.73979	0.000184172	0.00132216
ENSG00000052723.12	SIKE1	1148.46	-0.0345711	0.0551589	-0.626755	0.53082	0.694214
ENSG00000052749.14	RRP12	1248.16	0.107145	0.12117	0.884252	0.37656	0.555894
ENSG00000052795.13	FNIP2	7762.55	-0.337102	0.109267	-3.08512	0.00203469	0.00994517
ENSG00000052802.13	MSMO1	764.331	-0.54076	0.159165	-3.39749	0.000680083	0.00398711
ENSG00000052841.15	TTC17	4150.89	-0.0372262	0.0478559	-0.77788	0.43664	0.612451
ENSG00000052850.8	ALX4	67.1119	-0.0277718	0.180878	-0.153538	0.877974	0.932489
ENSG00000053108.17	FSTL4	395.378	-0.831389	0.235281	-3.5336	0.000409942	0.00259283
ENSG00000053254.15	FOXN3	3016.42	0.144052	0.0757223	1.90238	0.0571217	0.143496
ENSG00000053328.8	METTL24	298.052	-0.0145652	0.111606	-0.130506	0.896166	0.943236
ENSG00000053371.12	AKR7A2	5362.11	-0.460816	0.177088	-2.60218	0.00926322	0.0342714
ENSG00000053372.5	MRTO4	934.318	-0.101435	0.0851036	-1.1919	0.233302	0.400956
ENSG00000053438.11	NNAT	370.525	-0.331223	0.066935	-4.94842	7.48177e-07	1.2202e-05
ENSG00000053501.13	USE1	657.224	0.00797388	0.124377	0.0641106	0.948882	0.972594
ENSG00000053524.12	MCF2L2	152.676	0.414621	0.192912	2.14927	0.0316128	0.0907729
ENSG00000053702.15	NRIP2	1423.19	-0.0969902	0.0673067	-1.44102	0.149579	0.292117
ENSG00000053747.16	LAMA3	640.896	1.07011	0.186088	5.75058	8.89356e-09	2.54801e-07
ENSG00000053770.12	AP5M1	2224.02	-0.428459	0.0910562	-4.70544	2.53321e-06	3.48195e-05
ENSG00000053900.10	ANAPC4	738.556	0.0671547	0.0749588	0.895888	0.370313	0.549967
ENSG00000053918.18	KCNQ1	1077.98	-0.267554	0.108453	-2.467	0.0136249	0.0465418
ENSG00000054116.12	TRAPPC3	1889.16	0.12648	0.147996	0.854618	0.392762	0.57153
ENSG00000054118.15	THRAP3	5774.44	-0.0453717	0.058899	-0.77033	0.441104	0.616226
ENSG00000054148.18	PHPT1	2265.68	-0.0245337	0.138753	-0.176815	0.859654	0.92186
ENSG00000054179.12	ENTPD2	656.853	-0.344891	0.129386	-2.66561	0.00768494	0.0294994
ENSG00000054219.11	LY75	132.988	0.886707	0.192496	4.60637	4.09767e-06	5.27993e-05
ENSG00000054267.22	ARID4B	1900.22	-0.00555445	0.0881932	-0.0629804	0.949782	0.972947
ENSG00000054277.14	OPN3	141.038	0.15745	0.0996777	1.57959	0.114201	0.240352
ENSG00000054282.16	SDCCAG8	54.4309	0.486181	0.363891	1.33606	0.181529	0.336538
ENSG00000054356.14	PTPRN	2.91621	0.119371	0.551555	0.216427	0.828655	0.903436
ENSG00000054392.13	HHAT	649.665	0.434129	0.0958172	4.5308	5.87609e-06	7.1088e-05
ENSG00000054523.17	KIF1B	9721.9	-0.435634	0.0721327	-6.03935	1.54741e-09	5.38837e-08
ENSG00000054598.9	FOXC1	1381.56	-0.269268	0.177211	-1.51948	0.128642	0.262022
ENSG00000054611.14	TBC1D22A	2268.04	0.0735145	0.0468103	1.57048	0.116304	0.243678
ENSG00000054654.18	SYNE2	51640.6	-0.16163	0.0987222	-1.63722	0.101585	0.220375
ENSG00000054690.14	PLEKHH1	2573.49	0.0907194	0.0908222	0.998868	0.317859	0.495873
ENSG00000054793.14	ATP9A	3904.99	0.405659	0.0850727	4.76838	1.85716e-06	2.65778e-05
ENSG00000054796.13	SPO11	0.110271	-0.887155	3.54312	-0.250388	0.802287	NA
ENSG00000054803.4	CBLN4	53.4871	0.328218	0.299246	1.09682	0.272721	0.446878
ENSG00000054938.15	CHRDL2	61.8233	0.0845808	0.158475	0.533716	0.593538	0.743786
ENSG00000054965.10	FAM168A	4293.46	0.0774177	0.0528306	1.46539	0.142813	0.28262
ENSG00000054967.13	RELT	448.481	1.64706	0.250353	6.57893	4.73851e-11	2.34813e-09
ENSG00000054983.17	GALC	1352.7	-0.130784	0.0580772	-2.2519	0.0243285	0.0738964
ENSG00000055044.11	NOP58	654.945	0.0286165	0.0987661	0.28974	0.772015	0.868024
ENSG00000055070.17	SZRD1	3365.57	0.104424	0.0665738	1.56855	0.116753	0.244279
ENSG00000055118.15	KCNH2	107.612	0.264195	0.148282	1.78172	0.0747957	0.17542
ENSG00000055130.17	CUL1	1895.65	0.015852	0.050446	0.314237	0.753341	0.85652
ENSG00000055147.19	FAM114A2	949.455	0.0374717	0.106833	0.350749	0.725776	0.8383
ENSG00000055163.20	CYFIP2	18807.2	-0.878118	0.132643	-6.62017	3.58784e-11	1.83394e-09
ENSG00000055208.19	TAB2	3364.95	-0.133181	0.0591338	-2.2522	0.0243099	0.0738554
ENSG00000055211.14	GINM1	1769.47	-0.417453	0.131305	-3.17926	0.00147649	0.00761021
ENSG00000055332.18	EIF2AK2	3075.23	0.0976688	0.0742497	1.31541	0.188372	0.345148
ENSG00000055483.19	USP36	3251.23	-0.0162944	0.0900673	-0.180913	0.856435	0.920008
ENSG00000055609.18	KMT2C	15052.7	0.0204598	0.044604	0.458698	0.646451	0.782623
ENSG00000055732.13	MCOLN3	572.956	-0.300274	0.157305	-1.90886	0.0562801	0.141929
ENSG00000055813.6	CCDC85A	92.9177	-0.156824	0.139984	-1.1203	0.262584	0.434894
ENSG00000055917.15	PUM2	5646.98	-0.0807865	0.0531608	-1.51966	0.128596	0.261939
ENSG00000055950.16	MRPL43	1370.08	-0.0176074	0.150037	-0.117353	0.90658	0.948616
ENSG00000055955.17	ITIH4	94.0832	-0.479601	0.168371	-2.84847	0.00439296	0.0187051
ENSG00000055957.11	ITIH1	8.50746	0.362254	0.341077	1.06209	0.288196	0.464126
ENSG00000056050.7	HPF1	180.525	0.227415	0.119479	1.90338	0.0569903	0.14328
ENSG00000056097.16	ZFR	2919.46	-0.181214	0.0695451	-2.6057	0.00916862	0.0339991
ENSG00000056277.16	ZNF280C	244.922	0.0648393	0.0762224	0.85066	0.394959	0.57383
ENSG00000056291.17	NPFFR2	8.67319	3.81653	0.678613	5.62401	1.86576e-08	4.9029e-07
ENSG00000056487.16	PHF21B	283.56	-0.987597	0.165707	-5.9599	2.52389e-09	8.38859e-08
ENSG00000056558.11	TRAF1	1359.79	0.945084	0.178102	5.30642	1.11797e-07	2.33422e-06
ENSG00000056586.16	RC3H2	3432.83	0.171815	0.0584942	2.93731	0.00331078	0.0148157
ENSG00000056736.10	IL17RB	3928.82	-0.298117	0.185188	-1.60981	0.10744	0.229542
ENSG00000056972.20	TRAF3IP2	1089.73	0.391384	0.0702974	5.56754	2.58362e-08	6.51255e-07
ENSG00000056998.20	GYG2	221.703	-0.032434	0.176811	-0.183439	0.854453	0.918878
ENSG00000057019.16	DCBLD2	2184.63	0.513554	0.127208	4.03713	5.4109e-05	0.000469832
ENSG00000057149.16	SERPINB3	0.619685	-1.5933	0.952877	-1.6721	0.094505	0.208801
ENSG00000057252.13	SOAT1	1744.06	0.223995	0.0720153	3.11038	0.00186848	0.00926434
ENSG00000057294.15	PKP2	970.019	-0.71576	0.12507	-5.72288	1.0473e-08	2.91846e-07
ENSG00000057468.7	MSH4	31.3653	0.258468	0.148123	1.74496	0.0809918	0.186135
ENSG00000057593.14	F7	92.4481	-0.884969	0.204167	-4.33453	1.46069e-05	0.000153926
ENSG00000057608.17	GDI2	6128.19	-0.0105866	0.0908456	-0.116534	0.907229	0.94894
ENSG00000057657.17	PRDM1	446.089	1.25401	0.22743	5.51381	3.51148e-08	8.50325e-07
ENSG00000057663.16	ATG5	725.616	0.0065751	0.0780877	0.0842015	0.932896	0.963377
ENSG00000057704.13	TMCC3	1537.9	-0.32004	0.10289	-3.11051	0.00186766	0.00926237
ENSG00000057757.10	PITHD1	1114.15	0.0512413	0.113074	0.453165	0.65043	0.785803
ENSG00000057935.13	MTA3	1633.39	0.0599995	0.041303	1.45267	0.146316	0.287553
ENSG00000058056.9	USP13	1114.98	-0.14777	0.112942	-1.30837	0.190749	0.34812
ENSG00000058063.16	ATP11B	2409.17	-0.0650372	0.0676186	-0.961825	0.336137	0.51549
ENSG00000058085.15	LAMC2	1225.2	2.45129	0.265531	9.23165	2.66498e-20	1.64425e-17
ENSG00000058091.17	CDK14	2888.5	-0.636538	0.144489	-4.40544	1.05569e-05	0.000117286
ENSG00000058262.10	SEC61A1	8405.61	0.0870756	0.0554284	1.57096	0.116192	0.24349
ENSG00000058272.19	PPP1R12A	2212.24	-0.117885	0.0986082	-1.19549	0.231895	0.399371
ENSG00000058335.15	RASGRF1	156.58	0.0285317	0.226267	0.126098	0.899655	0.944893
ENSG00000058404.20	CAMK2B	302.005	-1.09654	0.239901	-4.57078	4.85919e-06	6.07135e-05
ENSG00000058453.17	CROCC	2637.07	0.0170317	0.141821	0.120094	0.904409	0.947517
ENSG00000058600.16	POLR3E	2167.35	-0.0648065	0.0447389	-1.44855	0.147463	0.28904
ENSG00000058668.14	ATP2B4	5417.27	0.371276	0.0769472	4.82507	1.39951e-06	2.0874e-05
ENSG00000058673.16	ZC3H11A	46.9936	-0.307669	0.172739	-1.78112	0.0748921	0.175581
ENSG00000058729.11	RIOK2	347.591	-0.0946197	0.0985621	-0.960001	0.337055	0.516422
ENSG00000058799.15	YIPF1	949.223	0.11681	0.0883189	1.32259	0.185972	0.342183
ENSG00000058804.12	NDC1	557.501	0.0534557	0.0600585	0.89006	0.373434	0.55286
ENSG00000058866.15	DGKG	632.018	-0.645047	0.270696	-2.38292	0.017176	0.0560183
ENSG00000059122.16	FLYWCH1	2965.89	-0.154357	0.168596	-0.915544	0.359906	0.539471
ENSG00000059145.19	UNKL	1216	0.233186	0.13355	1.74606	0.0808013	0.185776
ENSG00000059377.18	TBXAS1	800.784	0.821587	0.12667	6.48602	8.81322e-11	4.17375e-09
ENSG00000059378.13	PARP12	1460.32	0.542064	0.0992194	5.46329	4.67396e-08	1.09374e-06
ENSG00000059573.9	ALDH18A1	2002.58	0.337478	0.112212	3.00751	0.002634	0.0122999
ENSG00000059588.10	TARBP1	1906.75	0.154832	0.0602613	2.56935	0.0101891	0.0369296
ENSG00000059691.12	GATB	1406.71	-0.348961	0.100303	-3.47907	0.000503158	0.00308141
ENSG00000059728.11	MXD1	870.394	-0.0897622	0.142593	-0.629499	0.529023	0.692673
ENSG00000059758.8	CDK17	1288.44	0.0437611	0.0717447	0.609956	0.541891	0.703156
ENSG00000059769.20	DNAJC25	227.127	-0.396528	0.133391	-2.97268	0.00295211	0.0134948
ENSG00000059804.16	SLC2A3	1282.16	-0.639369	0.40588	-1.57527	0.115195	0.241886
ENSG00000059915.17	PSD	204.146	0.314941	0.122485	2.57127	0.0101326	0.0367595
ENSG00000060069.17	CTDP1	536.166	-0.286051	0.0915357	-3.12502	0.00177796	0.00889304
ENSG00000060138.13	YBX3	3725.07	0.233463	0.120188	1.94249	0.052078	0.133928
ENSG00000060140.9	STYK1	22.2723	1.5475	0.302407	5.11729	3.09964e-07	5.70276e-06
ENSG00000060237.17	WNK1	23850.7	-0.558285	0.100311	-5.56553	2.6135e-08	6.58349e-07
ENSG00000060303.5	RPS17P5	0.631251	0.609338	1.04042	0.585665	0.558101	0.715822
ENSG00000060339.14	CCAR1	2227.05	-0.0927971	0.0749481	-1.23815	0.21566	0.379289
ENSG00000060491.16	OGFR	2406.7	0.122469	0.0694124	1.76436	0.0776707	0.180348
ENSG00000060558.4	GNA15	173.535	1.75896	0.219068	8.02929	9.80377e-16	1.5122e-13
ENSG00000060566.14	CREB3L3	119.377	-1.29589	0.459718	-2.81888	0.0048191	0.020188
ENSG00000060642.11	PIGV	1016.42	-0.391413	0.0920179	-4.25367	2.10299e-05	0.000210412
ENSG00000060656.20	PTPRU	774.842	0.422492	0.156662	2.69684	0.00700008	0.0273572
ENSG00000060688.13	SNRNP40	1219.87	0.240273	0.104139	2.30724	0.0210416	0.0659474
ENSG00000060709.15	RIMBP2	691.757	0.2233	0.289115	0.772356	0.439904	0.615079
ENSG00000060718.22	COL11A1	65.4812	1.30453	0.291531	4.47475	7.65022e-06	8.90581e-05
ENSG00000060749.15	QSER1	2387.97	-0.143443	0.0603865	-2.37541	0.0175293	0.0569186
ENSG00000060762.19	MPC1	1684.96	-0.490631	0.162742	-3.01478	0.00257169	0.012059
ENSG00000060971.18	ACAA1	9727.52	-0.865345	0.209334	-4.1338	3.56819e-05	0.000330391
ENSG00000060982.15	BCAT1	275.25	0.891798	0.176182	5.0618	4.15317e-07	7.35397e-06
ENSG00000061273.18	HDAC7	5028.4	0.629424	0.154322	4.07863	4.53027e-05	0.000404016
ENSG00000061337.15	LZTS1	646.28	0.66674	0.17273	3.86001	0.00011338	0.000876588
ENSG00000061455.11	PRDM6	96.5653	0.091656	0.122067	0.750864	0.452735	0.626381
ENSG00000061492.12	WNT8A	2.91724	-0.0871154	0.453258	-0.192198	0.847587	0.914722
ENSG00000061656.10	SPAG4	236.638	0.767286	0.175376	4.3751	1.21376e-05	0.000131828
ENSG00000061676.15	NCKAP1	6367.85	-0.306162	0.0874013	-3.50294	0.00046015	0.00285879
ENSG00000061794.13	MRPS35	1445.64	-0.366366	0.128771	-2.84509	0.00443987	0.0188755
ENSG00000061918.13	GUCY1B1	1047.46	0.442858	0.0865124	5.11901	3.07143e-07	5.66276e-06
ENSG00000061936.9	SFSWAP	2913.99	0.0364562	0.0477466	0.763534	0.445145	0.619697
ENSG00000061938.19	TNK2	2443.06	0.461626	0.168694	2.73647	0.00621019	0.024817
ENSG00000061987.16	MON2	4412.66	-0.20869	0.0514032	-4.05987	4.90993e-05	0.000433551
ENSG00000062038.14	CDH3	925.556	1.033	0.200234	5.15894	2.48355e-07	4.71994e-06
ENSG00000062096.15	ARSF	437.756	-0.944212	0.310467	-3.04127	0.00235585	0.0112247
ENSG00000062194.16	GPBP1	2077.95	-0.0389264	0.0789071	-0.493319	0.621787	0.764275
ENSG00000062282.15	DGAT2	256.062	0.330379	0.28532	1.15793	0.246894	0.416648
ENSG00000062370.16	ZNF112	247.776	0.143147	0.109986	1.3015	0.193086	0.351085
ENSG00000062485.19	CS	5872.69	-0.1668	0.0587845	-2.83748	0.00454707	0.0192602
ENSG00000062524.16	LTK	160.752	-0.149	0.214334	-0.695177	0.486944	0.656864
ENSG00000062582.14	MRPS24	29.228	0.0180137	0.181586	0.0992017	0.920978	0.956667
ENSG00000062598.18	ELMO2	2044.68	0.0712553	0.0400775	1.77794	0.0754138	0.176464
ENSG00000062650.19	WAPL	3110.78	-0.107458	0.0511645	-2.10024	0.0357077	0.099791
ENSG00000062716.13	VMP1	5536.87	0.516596	0.221614	2.33106	0.0197499	0.0627242
ENSG00000062725.10	APPBP2	1861.79	-0.0936412	0.0608908	-1.53785	0.124084	0.25559
ENSG00000062822.15	POLD1	593.896	0.364541	0.101223	3.60137	0.000316546	0.00207833
ENSG00000063015.20	SEZ6	210.207	0.278519	0.116447	2.3918	0.016766	0.0549573
ENSG00000063046.17	EIF4B	15566.9	-0.0426065	0.0898426	-0.474235	0.635332	0.774686
ENSG00000063127.16	SLC6A16	579.887	-0.212779	0.115458	-1.84292	0.0653402	0.158602
ENSG00000063169.10	BICRA	1121.7	0.0111944	0.199067	0.0562344	0.955155	0.975779
ENSG00000063176.16	SPHK2	2818.32	-0.71314	0.136486	-5.22499	1.74167e-07	3.4617e-06
ENSG00000063177.13	RPL18	10806.1	0.521124	0.212336	2.45425	0.014118	0.0478384
ENSG00000063180.9	CA11	326.798	0.0702673	0.10687	0.657499	0.51086	0.677089
ENSG00000063241.8	ISOC2	2936.93	-0.563742	0.199428	-2.8268	0.00470161	0.0197866
ENSG00000063244.12	U2AF2	4166.5	0.00888727	0.067172	0.132306	0.894742	0.942438
ENSG00000063245.15	EPN1	8696.95	-0.222572	0.0860371	-2.58693	0.00968348	0.035447
ENSG00000063322.15	MED29	2876.79	-0.156928	0.0688999	-2.27763	0.0227489	0.0700948
ENSG00000063438.17	AHRR	13.1886	-0.0158842	0.437398	-0.0363151	0.971031	0.984721
ENSG00000063515.2	GSC2	0.331118	-0.515918	1.52393	-0.338545	0.734952	NA
ENSG00000063587.15	ZNF275	1842.44	-0.214719	0.0688271	-3.11969	0.00181041	0.00903165
ENSG00000063601.17	MTMR1	1318	0.12195	0.058253	2.09346	0.0363085	0.101108
ENSG00000063660.9	GPC1	1793.01	0.344505	0.164416	2.09533	0.036142	0.10076
ENSG00000063761.16	ADCK1	633.824	-0.244408	0.0629882	-3.88023	0.00010436	0.000817374
ENSG00000063854.13	HAGH	3760.55	-0.716132	0.176846	-4.04948	5.13323e-05	0.000449373
ENSG00000063978.16	RNF4	2845.67	-0.00632148	0.0493165	-0.128182	0.898005	0.944308
ENSG00000064012.22	CASP8	1178.19	0.522995	0.0831302	6.29128	3.14861e-10	1.28905e-08
ENSG00000064042.18	LIMCH1	5516.17	-0.239577	0.0544369	-4.40099	1.07756e-05	0.00011931
ENSG00000064102.15	INTS13	560.073	-0.131037	0.0838894	-1.56202	0.118283	0.246618
ENSG00000064115.11	TM7SF3	9235.59	-0.536827	0.176434	-3.04265	0.00234506	0.0111819
ENSG00000064195.7	DLX3	14.3257	-0.0137591	0.312662	-0.0440063	0.964899	0.981171
ENSG00000064199.6	SPA17	166.741	-0.00474413	0.110321	-0.0430028	0.965699	0.981443
ENSG00000064201.16	TSPAN32	236.295	1.38953	0.261232	5.31915	1.04251e-07	2.20194e-06
ENSG00000064205.10	CCN5	33.9343	1.2705	0.350886	3.62083	0.000293661	0.00194911
ENSG00000064218.5	DMRT3	0.42809	0.342663	1.33386	0.256896	0.797259	NA
ENSG00000064225.12	ST3GAL6	947.896	-0.581167	0.113177	-5.13502	2.82117e-07	5.25891e-06
ENSG00000064270.12	ATP2C2	371.238	-0.449666	0.173955	-2.58496	0.00973899	0.0356145
ENSG00000064300.9	NGFR	535.374	0.811606	0.224188	3.6202	0.000294381	0.00195329
ENSG00000064309.14	CDON	557.756	0.35348	0.138249	2.55683	0.0105631	0.037969
ENSG00000064313.12	TAF2	1377.45	-0.178241	0.0603873	-2.95163	0.00316102	0.0142679
ENSG00000064393.16	HIPK2	31176.6	-0.439754	0.0683371	-6.43507	1.23418e-10	5.60837e-09
ENSG00000064419.13	TNPO3	3063.36	-0.0244771	0.0404423	-0.605234	0.545024	0.70541
ENSG00000064489.23	BORCS8-MEF2B	10.4277	-0.571334	0.288055	-1.98342	0.0473205	0.124318
ENSG00000064490.14	RFXANK	783.649	0.224105	0.112099	1.99916	0.0455911	0.120818
ENSG00000064545.15	TMEM161A	1227.84	-0.289809	0.0844525	-3.43162	0.000599983	0.00358517
ENSG00000064547.14	LPAR2	224.86	1.25084	0.185414	6.74619	1.51774e-11	8.52387e-10
ENSG00000064601.19	CTSA	10230.9	-0.163646	0.135301	-1.20949	0.226474	0.392705
ENSG00000064607.17	SUGP2	6702.17	-0.0359548	0.0483122	-0.744218	0.456745	0.629702
ENSG00000064651.14	SLC12A2	1341.15	-0.364622	0.0951433	-3.83235	0.000126926	0.00096411
ENSG00000064652.11	SNX24	714.873	-0.0903518	0.0793894	-1.13808	0.255085	0.426352
ENSG00000064655.19	EYA2	566.089	-0.824736	0.167184	-4.93311	8.09288e-07	1.30673e-05
ENSG00000064666.15	CNN2	3603.73	0.744917	0.125652	5.92839	3.05918e-09	9.88278e-08
ENSG00000064687.13	ABCA7	1497.22	0.69747	0.195282	3.5716	0.000354808	0.00229311
ENSG00000064692.19	SNCAIP	248.296	1.0909	0.198361	5.49958	3.80696e-08	9.13295e-07
ENSG00000064703.12	DDX20	503.656	0.10431	0.081606	1.27821	0.201175	0.361428
ENSG00000064726.10	BTBD1	1398.07	-0.00502697	0.0722092	-0.0696168	0.944499	0.970281
ENSG00000064763.11	FAR2	385.459	0.340419	0.0938961	3.62548	0.000288423	0.00192045
ENSG00000064787.13	BCAS1	79.1836	0.906636	0.32076	2.82652	0.00470561	0.0198007
ENSG00000064835.11	POU1F1	5.6742	0.512628	0.336975	1.52127	0.128193	0.261338
ENSG00000064886.14	CHI3L2	131.545	1.36599	0.19304	7.0762	1.48159e-12	1.06397e-10
ENSG00000064932.16	SBNO2	238.793	0.616463	0.296912	2.07625	0.0378707	0.104465
ENSG00000064933.18	PMS1	467.712	0.138837	0.0879055	1.57939	0.114247	0.240415
ENSG00000064961.19	HMG20B	2320.63	0.0161811	0.0999192	0.161942	0.871351	0.928561
ENSG00000064989.13	CALCRL	788.008	0.134502	0.107581	1.25024	0.21121	0.373663
ENSG00000064995.18	TAF11	616.861	0.168056	0.0746112	2.25242	0.0242955	0.0738284
ENSG00000064999.15	ANKS1A	3966.93	-0.24094	0.0583528	-4.12902	3.64318e-05	0.000335844
ENSG00000065000.19	AP3D1	8798.11	-0.259272	0.0971667	-2.66833	0.00762302	0.0292976
ENSG00000065029.15	ZNF76	2530.37	-0.125589	0.0425495	-2.9516	0.00316132	0.0142679
ENSG00000065054.14	SLC9A3R2	3809.93	-0.281481	0.124453	-2.26175	0.0237127	0.0724024
ENSG00000065057.9	NTHL1	459.16	0.0452332	0.0922422	0.490374	0.623869	0.765692
ENSG00000065060.17	UHRF1BP1	2800.02	0.121789	0.0796007	1.53	0.126018	0.258171
ENSG00000065135.12	GNAI3	1656.32	0.180761	0.0751287	2.40602	0.0161272	0.0532771
ENSG00000065150.21	IPO5	4836.36	-0.083919	0.0637415	-1.31655	0.187988	0.344706
ENSG00000065154.12	OAT	2583.87	-0.633811	0.157516	-4.02379	5.72697e-05	0.000493003
ENSG00000065183.16	WDR3	906.213	0.0491852	0.0592347	0.830344	0.406345	0.584864
ENSG00000065243.20	PKN2	2262.11	-0.192435	0.0644331	-2.98658	0.0028212	0.0130186
ENSG00000065268.11	WDR18	1433.18	-0.392298	0.128268	-3.05844	0.00222494	0.0107164
ENSG00000065308.5	TRAM2	2679.01	0.448391	0.0888278	5.04787	4.46755e-07	7.8439e-06
ENSG00000065320.9	NTN1	394.401	-0.431155	0.166841	-2.58422	0.00975992	0.0356758
ENSG00000065325.13	GLP2R	3.02565	0.17862	0.809747	0.220587	0.825414	0.901411
ENSG00000065328.16	MCM10	21.6066	2.29437	0.340136	6.74544	1.52566e-11	8.55736e-10
ENSG00000065357.20	DGKA	1062.02	1.93574	0.243939	7.93534	2.09911e-15	2.99523e-13
ENSG00000065361.16	ERBB3	9997.7	-0.482271	0.127545	-3.78119	0.000156082	0.00115145
ENSG00000065371.17	ROPN1	1.96683	0.150046	0.761386	0.19707	0.843773	0.912555
ENSG00000065413.20	ANKRD44	1726.1	1.00979	0.174289	5.79375	6.88327e-09	2.03598e-07
ENSG00000065427.14	KARS1	2838.14	0.135499	0.0943568	1.43603	0.150993	0.294105
ENSG00000065457.10	ADAT1	1397.59	0.0676613	0.0577983	1.17065	0.241741	0.410659
ENSG00000065485.20	PDIA5	1236.35	-0.201546	0.0774537	-2.60215	0.00926418	0.0342714
ENSG00000065491.8	TBC1D22B	1136.72	0.00253703	0.0684127	0.0370843	0.970418	0.984304
ENSG00000065518.8	NDUFB4	1938.67	0.0184225	0.163751	0.112503	0.910424	0.950954
ENSG00000065526.12	SPEN	9879.99	-0.0664581	0.0528984	-1.25633	0.208995	0.370762
ENSG00000065534.18	MYLK	12790.7	0.120069	0.073313	1.63775	0.101473	0.220208
ENSG00000065548.18	ZC3H15	1093.2	-0.177113	0.122452	-1.44639	0.148068	0.289824
ENSG00000065559.15	MAP2K4	1584.52	-0.141628	0.0728217	-1.94486	0.0517916	0.133385
ENSG00000065600.12	PACC1	948.318	-0.407224	0.104663	-3.89082	9.99062e-05	0.000787989
ENSG00000065609.14	SNAP91	9.2628	2.1285	0.510266	4.17135	3.02794e-05	0.000286674
ENSG00000065613.15	SLK	2967.18	-0.315459	0.0864569	-3.64875	0.000263523	0.00178312
ENSG00000065615.14	CYB5R4	521.637	0.293355	0.0873465	3.35852	0.000783624	0.00450019
ENSG00000065618.21	COL17A1	137.999	0.597704	0.194201	3.07776	0.00208564	0.0101538
ENSG00000065621.15	GSTO2	1238.11	-0.230593	0.106319	-2.16888	0.0300919	0.0871885
ENSG00000065665.21	SEC61A2	437.079	-0.120949	0.0697763	-1.73339	0.0830269	0.189677
ENSG00000065675.15	PRKCQ	658.543	0.490159	0.238738	2.05312	0.0400608	0.10919
ENSG00000065717.15	TLE2	2133.31	0.485516	0.12223	3.97217	7.12208e-05	0.000593362
ENSG00000065802.12	ASB1	2056.07	-0.019431	0.0599018	-0.32438	0.74565	0.851111
ENSG00000065809.13	FAM107B	4858.51	-0.174482	0.0944994	-1.84638	0.0648365	0.15772
ENSG00000065833.9	ME1	229.252	0.610115	0.123842	4.92655	8.36927e-07	1.34442e-05
ENSG00000065882.16	TBC1D1	8769.41	-0.0484505	0.0796109	-0.608591	0.542795	0.703649
ENSG00000065883.16	CDK13	5052.51	0.038674	0.0408106	0.947646	0.34331	0.52296
ENSG00000065911.12	MTHFD2	303.145	0.737935	0.166169	4.44088	8.95913e-06	0.000101886
ENSG00000065923.10	SLC9A7	1437.85	0.254069	0.0750309	3.3862	0.000708687	0.00412719
ENSG00000065970.9	FOXJ2	1506.63	0.0153999	0.070543	0.218305	0.827192	0.902492
ENSG00000065978.19	YBX1	6817.49	0.250507	0.122041	2.05265	0.0401064	0.109294
ENSG00000065989.16	PDE4A	803.083	0.490228	0.150436	3.25871	0.00111918	0.00604011
ENSG00000066027.12	PPP2R5A	1879.18	-0.0825626	0.072231	-1.14304	0.253024	0.424039
ENSG00000066032.18	CTNNA2	10.356	-0.833452	0.381585	-2.18418	0.0289488	0.0846776
ENSG00000066044.15	ELAVL1	2294.76	-0.0868622	0.0523215	-1.66016	0.0968819	0.212775
ENSG00000066056.14	TIE1	1883.9	0.092101	0.152751	0.602949	0.546543	0.706708
ENSG00000066084.13	DIP2B	3639.29	0.104179	0.0500315	2.08226	0.0373184	0.103342
ENSG00000066117.15	SMARCD1	2929.71	0.081552	0.0547235	1.49025	0.136157	0.273213
ENSG00000066135.13	KDM4A	1418.71	0.0769084	0.0435404	1.76637	0.0773341	0.179857
ENSG00000066136.20	NFYC	2687.24	-0.151227	0.0531919	-2.84305	0.00446844	0.0189748
ENSG00000066185.13	ZMYND12	304.765	-0.570173	0.183416	-3.10863	0.00187959	0.00930891
ENSG00000066230.12	SLC9A3	5434.51	-0.921851	0.199392	-4.62332	3.77655e-06	4.92515e-05
ENSG00000066248.15	NGEF	1059.29	-0.656926	0.169345	-3.87922	0.00010479	0.000820163
ENSG00000066279.18	ASPM	52.4601	1.66054	0.26328	6.30714	2.84242e-10	1.18024e-08
ENSG00000066294.15	CD84	796.502	2.33394	0.228634	10.2082	1.82253e-24	7.98378e-21
ENSG00000066322.15	ELOVL1	2117.1	0.0945247	0.0849815	1.1123	0.266011	0.439184
ENSG00000066336.12	SPI1	690.56	1.5798	0.217063	7.27807	3.38642e-13	2.79897e-11
ENSG00000066379.15	ZNRD1	0.421532	0.773798	1.11312	0.69516	0.486955	NA
ENSG00000066382.16	MPPED2	1016.97	-0.514165	0.122255	-4.20568	2.603e-05	0.000251938
ENSG00000066405.13	CLDN18	366.821	0.0486164	0.13431	0.361972	0.717373	0.832413
ENSG00000066422.5	ZBTB11	953.263	-0.174238	0.067506	-2.58107	0.00984941	0.0359373
ENSG00000066427.24	ATXN3	1376.75	0.115485	0.0488641	2.36339	0.0181086	0.0584272
ENSG00000066455.13	GOLGA5	1288.06	-0.0305894	0.0686239	-0.445754	0.655775	0.789829
ENSG00000066468.23	FGFR2	2603.24	-0.00407791	0.149974	-0.0271907	0.978308	0.988552
ENSG00000066557.6	LRRC40	382.148	-0.295044	0.101682	-2.90162	0.00371233	0.0162883
ENSG00000066583.12	ISOC1	796.244	-0.45167	0.119095	-3.79251	0.000149132	0.00110764
ENSG00000066629.18	EML1	1310.94	-0.143299	0.0736651	-1.94528	0.0517415	0.133282
ENSG00000066651.20	TRMT11	974.499	-0.228328	0.0809867	-2.81933	0.00481246	0.020164
ENSG00000066654.14	THUMPD1	1885.07	-0.146317	0.071524	-2.04571	0.0407852	0.110731
ENSG00000066697.14	MSANTD3	396.756	0.72053	0.145403	4.95539	7.21849e-07	1.18299e-05
ENSG00000066735.14	KIF26A	735.871	-0.0521192	0.210682	-0.247383	0.804612	0.888091
ENSG00000066739.12	ATG2B	4235.3	-0.174941	0.0495441	-3.53102	0.000413965	0.00261525
ENSG00000066777.9	ARFGEF1	6687.73	-0.148887	0.0587227	-2.53542	0.0112313	0.0398668
ENSG00000066813.14	ACSM2B	25649.7	-0.79183	0.224641	-3.52487	0.000423685	0.00266819
ENSG00000066827.16	ZFAT	2997.5	-0.747901	0.146347	-5.11047	3.21359e-07	5.88768e-06
ENSG00000066855.16	MTFR1	1406.33	-0.377	0.144391	-2.61098	0.00902843	0.0335738
ENSG00000066923.17	STAG3	710.83	0.382635	0.0948959	4.03215	5.52682e-05	0.000478474
ENSG00000066926.12	FECH	2626.07	-0.463101	0.153668	-3.01365	0.00258127	0.0120949
ENSG00000066933.16	MYO9A	7974.88	-0.100844	0.0674226	-1.4957	0.134731	0.271083
ENSG00000067048.17	DDX3Y	1425.73	-0.659067	1.14788	-0.574158	0.565861	0.722095
ENSG00000067057.17	PFKP	3116.01	0.572374	0.159455	3.58957	0.000331229	0.0021592
ENSG00000067064.11	IDI1	545.896	-0.143653	0.116563	-1.2324	0.217798	0.381986
ENSG00000067066.17	SP100	2977.91	0.465636	0.0881609	5.28166	1.2802e-07	2.62918e-06
ENSG00000067082.15	KLF6	5601.94	0.373249	0.246159	1.51629	0.129445	0.263288
ENSG00000067113.17	PLPP1	1930.02	-0.166673	0.1322	-1.26076	0.207396	0.368999
ENSG00000067141.17	NEO1	6352.67	-0.357618	0.071066	-5.03219	4.84909e-07	8.43269e-06
ENSG00000067167.8	TRAM1	2362.2	0.177195	0.0993225	1.78404	0.0744174	0.174768
ENSG00000067177.15	PHKA1	504.197	-0.0318679	0.0980468	-0.325028	0.74516	0.850781
ENSG00000067182.8	TNFRSF1A	3951.43	0.291834	0.101819	2.8662	0.00415432	0.0178626
ENSG00000067191.16	CACNB1	308.643	0.800821	0.184866	4.33191	1.47821e-05	0.000155398
ENSG00000067208.14	EVI5	1513.87	0.0616824	0.0550415	1.12065	0.262436	0.43479
ENSG00000067221.14	STOML1	566.205	0.367906	0.109517	3.35936	0.000781237	0.00448883
ENSG00000067225.18	PKM	16565.6	0.247424	0.122926	2.01279	0.0441369	0.117844
ENSG00000067248.10	DHX29	1497.27	-0.320905	0.0968135	-3.31467	0.000917508	0.00513116
ENSG00000067334.14	DNTTIP2	755.867	-0.0207046	0.123219	-0.168031	0.866559	0.926001
ENSG00000067365.15	METTL22	1190.59	-0.076672	0.0546636	-1.40262	0.160732	0.30783
ENSG00000067369.14	TP53BP1	4638.42	0.148102	0.053182	2.78481	0.00535596	0.0220241
ENSG00000067445.21	TRO	687.125	0.243016	0.100381	2.42093	0.0154807	0.0515661
ENSG00000067533.6	RRP15	404.847	-0.0691667	0.073931	-0.935557	0.349502	0.529016
ENSG00000067560.12	RHOA	9873.87	0.302733	0.0864039	3.50369	0.000458858	0.002854
ENSG00000067596.12	DHX8	2527.37	0.070407	0.0380987	1.84801	0.0646002	0.15725
ENSG00000067601.8	PMS2P4	467.783	-0.334735	0.0987385	-3.39012	0.000698624	0.00407672
ENSG00000067606.17	PRKCZ	1944.16	-0.720147	0.11374	-6.33154	2.4272e-10	1.02335e-08
ENSG00000067646.12	ZFY	404.278	-0.420749	1.15895	-0.363042	0.716574	0.831749
ENSG00000067704.10	IARS2	3600.19	-0.335903	0.0902877	-3.72036	0.000198936	0.00141025
ENSG00000067715.14	SYT1	343.824	-1.01668	0.174427	-5.82871	5.58565e-09	1.68284e-07
ENSG00000067798.16	NAV3	353.859	1.22426	0.176191	6.9485	3.69202e-12	2.42285e-10
ENSG00000067829.19	IDH3G	2203.5	-0.291811	0.0984769	-2.96324	0.00304416	0.0138416
ENSG00000067836.13	ROGDI	787.027	-0.459093	0.142519	-3.22127	0.00127623	0.00674387
ENSG00000067840.12	PDZD4	274.578	0.708652	0.183221	3.86774	0.00010985	0.000853664
ENSG00000067842.17	ATP2B3	64.0648	-0.864676	0.377008	-2.29352	0.0218182	0.0677944
ENSG00000067900.8	ROCK1	2888.53	-0.0045458	0.0975777	-0.0465865	0.962843	0.979924
ENSG00000067955.15	CBFB	911.403	0.399432	0.0866566	4.60937	4.03893e-06	5.22223e-05
ENSG00000067992.15	PDK3	4808.19	-0.427765	0.120147	-3.56035	0.00037036	0.00237854
ENSG00000068001.14	HYAL2	1990.82	0.147437	0.130051	1.13369	0.256925	0.428516
ENSG00000068024.16	HDAC4	2422.74	0.200699	0.0829786	2.41868	0.0155769	0.0518315
ENSG00000068028.17	RASSF1	854.304	0.586323	0.126045	4.65171	3.29192e-06	4.36063e-05
ENSG00000068078.18	FGFR3	5813.49	-0.730615	0.178719	-4.08806	4.34988e-05	0.000390473
ENSG00000068079.8	IFI35	924.034	0.408076	0.116743	3.49551	0.000473159	0.00292964
ENSG00000068097.15	HEATR6	939.27	0.0749308	0.0427376	1.75327	0.079555	0.18374
ENSG00000068120.15	COASY	3005.78	-0.301952	0.0780687	-3.86777	0.000109834	0.000853664
ENSG00000068137.15	PLEKHH3	1391.13	-0.128091	0.120599	-1.06212	0.288179	0.464117
ENSG00000068305.17	MEF2A	2948.27	0.0210346	0.0525767	0.400074	0.689102	0.812959
ENSG00000068308.13	OTUD5	2870.54	0.0202487	0.0421124	0.480825	0.630641	0.771004
ENSG00000068323.17	TFE3	2677.65	0.300016	0.0729474	4.11278	3.90929e-05	0.000356698
ENSG00000068354.16	TBC1D25	740.123	0.0057579	0.0543336	0.105973	0.915604	0.954083
ENSG00000068366.20	ACSL4	3732.54	0.310718	0.139526	2.22695	0.0259508	0.0776556
ENSG00000068383.19	INPP5A	1158.85	-0.0315486	0.0576164	-0.547564	0.583992	0.736649
ENSG00000068394.11	GPKOW	742.756	0.0596532	0.0730263	0.816873	0.414001	0.591608
ENSG00000068400.13	GRIPAP1	2379.62	0.117553	0.0466334	2.52079	0.011709	0.0411625
ENSG00000068438.15	FTSJ1	767.875	0.248506	0.0722348	3.44026	0.000581161	0.00348601
ENSG00000068489.13	PRR11	92.4054	1.59817	0.184524	8.66106	4.67397e-18	1.39284e-15
ENSG00000068615.19	REEP1	222.793	0.199429	0.168209	1.1856	0.235779	0.403746
ENSG00000068650.18	ATP11A	10050.3	-0.108072	0.0916714	-1.17891	0.238435	0.406843
ENSG00000068654.16	POLR1A	3925.18	-0.0157323	0.104012	-0.151255	0.879774	0.933758
ENSG00000068697.7	LAPTM4A	7117.56	0.00510936	0.109761	0.0465497	0.962872	0.979924
ENSG00000068724.17	TTC7A	2094.96	0.195281	0.088299	2.21159	0.0269949	0.0801285
ENSG00000068745.15	IP6K2	3549.04	0.097188	0.0582254	1.66917	0.0950844	0.209826
ENSG00000068781.21	STON1-GTF2A1L	19.9511	0.0806207	0.251731	0.320266	0.748767	0.853202
ENSG00000068784.13	SRBD1	892.867	-0.0780243	0.0694555	-1.12337	0.26128	0.433349
ENSG00000068796.18	KIF2A	956.481	0.525782	0.0985034	5.33771	9.41295e-08	2.02228e-06
ENSG00000068831.19	RASGRP2	1037.61	1.13693	0.191909	5.92429	3.13649e-09	1.01176e-07
ENSG00000068878.15	PSME4	3028.79	0.0644245	0.0602867	1.06863	0.285235	0.460781
ENSG00000068885.15	IFT80	452.648	0.130545	0.0921756	1.41627	0.156697	0.302319
ENSG00000068903.20	SIRT2	2733.8	-0.248397	0.0670971	-3.70205	0.000213868	0.00149636
ENSG00000068912.14	ERLEC1	1108.5	0.216058	0.0834878	2.5879	0.00965627	0.0353652
ENSG00000068971.14	PPP2R5B	1363.6	-0.0147538	0.0723806	-0.203837	0.838481	0.909509
ENSG00000068976.14	PYGM	196.299	0.424591	0.132833	3.19641	0.00139148	0.00723494
ENSG00000068985.5	PAGE1	0	NA	NA	NA	NA	NA
ENSG00000069011.16	PITX1	11.7209	0.641352	0.320863	1.99883	0.0456266	0.120878
ENSG00000069018.19	TRPC7	455.967	-0.817585	0.243304	-3.36035	0.000778435	0.00447508
ENSG00000069020.18	MAST4	8016.31	-0.542533	0.0917346	-5.91416	3.33572e-09	1.0666e-07
ENSG00000069122.19	ADGRF5	9379.75	-0.645042	0.174322	-3.7003	0.000215346	0.0015043
ENSG00000069188.17	SDK2	390.785	0.0818792	0.185202	0.442107	0.658412	0.791378
ENSG00000069206.15	ADAM7	42.5216	-0.25899	0.289528	-0.894525	0.371041	0.550442
ENSG00000069248.12	NUP133	1855.3	-0.00104481	0.0465408	-0.0224493	0.98209	0.990829
ENSG00000069275.13	NUCKS1	6466.34	-0.222175	0.0554546	-4.00642	6.16448e-05	0.00052511
ENSG00000069329.18	VPS35	3104.92	0.0498708	0.0687045	0.725874	0.467916	0.63999
ENSG00000069345.12	DNAJA2	1992.93	-0.145079	0.0860632	-1.68572	0.0918495	0.204626
ENSG00000069399.15	BCL3	1229.8	0.863249	0.232214	3.71747	0.000201229	0.00142201
ENSG00000069424.15	KCNAB2	5044.27	-0.49161	0.144993	-3.39057	0.000697484	0.00407115
ENSG00000069431.11	ABCC9	1844.21	0.833914	0.152186	5.47957	4.26368e-08	1.00633e-06
ENSG00000069482.7	GAL	2.99361	1.66554	0.618057	2.69481	0.00704296	0.0274838
ENSG00000069493.15	CLEC2D	644.493	1.38516	0.185617	7.46249	8.49041e-14	8.05045e-12
ENSG00000069509.6	FUNDC1	252.904	0.300972	0.156403	1.92433	0.0543127	0.138126
ENSG00000069535.14	MAOB	6421.92	-0.832962	0.178416	-4.66865	3.03188e-06	4.06534e-05
ENSG00000069667.16	RORA	3545.32	-0.577643	0.117499	-4.91614	8.82658e-07	1.4091e-05
ENSG00000069696.7	DRD4	4.48413	-0.828911	0.415971	-1.99271	0.0462929	0.122244
ENSG00000069702.11	TGFBR3	5171.61	-0.720376	0.127162	-5.66503	1.47003e-08	3.9386e-07
ENSG00000069764.10	PLA2G10	0.0559861	0.212011	3.54312	0.0598374	0.952285	NA
ENSG00000069812.11	HES2	97.2804	-1.29374	0.291209	-4.44263	8.8864e-06	0.000101137
ENSG00000069849.11	ATP1B3	1572.69	0.132677	0.128119	1.03558	0.300399	0.477132
ENSG00000069869.16	NEDD4	1426.41	-0.0599158	0.0877651	-0.682683	0.494807	0.663692
ENSG00000069943.10	PIGB	428.6	-0.152662	0.0712926	-2.14134	0.0322463	0.092175
ENSG00000069956.12	MAPK6	1601.15	-0.250455	0.100291	-2.49729	0.0125146	0.0434953
ENSG00000069966.18	GNB5	1741.77	-0.301098	0.104262	-2.88791	0.00387817	0.0168874
ENSG00000069974.16	RAB27A	469.05	0.951484	0.143717	6.62055	3.57866e-11	1.83139e-09
ENSG00000069998.12	HDHD5	1139.84	-0.150502	0.0996845	-1.50978	0.131099	0.265717
ENSG00000070010.19	UFD1	1332.52	0.0918128	0.0584932	1.56963	0.116501	0.243974
ENSG00000070018.9	LRP6	5183.17	-0.304481	0.067134	-4.53542	5.749e-06	6.98588e-05
ENSG00000070019.5	GUCY2C	160.173	-0.538029	0.145941	-3.68663	0.000227245	0.00157114
ENSG00000070031.4	SCT	0.665101	1.21626	1.14791	1.05954	0.289352	0.465315
ENSG00000070047.13	PHRF1	90.4454	0.563839	0.602174	0.936339	0.349099	0.528663
ENSG00000070061.15	ELP1	2316.87	-0.0430989	0.0361039	-1.19374	0.232578	0.400216
ENSG00000070081.17	NUCB2	789.702	-0.0577266	0.105785	-0.545696	0.585275	0.737738
ENSG00000070087.14	PFN2	2206.64	-0.220371	0.0933237	-2.36136	0.018208	0.0586959
ENSG00000070159.14	PTPN3	6496.42	-0.136395	0.0700406	-1.94736	0.0514912	0.132801
ENSG00000070182.21	SPTB	894.236	-0.346582	0.140858	-2.4605	0.0138743	0.0471803
ENSG00000070190.13	DAPP1	165.491	2.79592	0.308051	9.07615	1.12485e-19	5.59947e-17
ENSG00000070193.5	FGF10	50.805	1.32289	0.276372	4.78663	1.69608e-06	2.45534e-05
ENSG00000070214.16	SLC44A1	3031.23	-0.0844125	0.0528852	-1.59615	0.110456	0.234396
ENSG00000070269.14	TMEM260	986.96	-0.12965	0.0571878	-2.2671	0.0233843	0.0715943
ENSG00000070366.14	SMG6	3268.89	-0.0401618	0.0484112	-0.829598	0.406766	0.585163
ENSG00000070367.16	EXOC5	1563.38	-0.149201	0.0771092	-1.93493	0.0529991	0.135683
ENSG00000070371.16	CLTCL1	718.734	-0.0117018	0.0783405	-0.149371	0.881261	0.934576
ENSG00000070388.11	FGF22	35.2563	-0.240415	0.158398	-1.51779	0.129067	0.262691
ENSG00000070404.10	FSTL3	1592.61	0.983134	0.158477	6.20362	5.51784e-10	2.13529e-08
ENSG00000070413.20	DGCR2	5382.68	-0.113193	0.0650215	-1.74086	0.0817075	0.187495
ENSG00000070423.18	RNF126	1218.61	-0.0806421	0.0834039	-0.966886	0.333601	0.512852
ENSG00000070444.15	MNT	1701.93	-0.0763961	0.178139	-0.428858	0.668027	0.798526
ENSG00000070476.15	ZXDC	3868.52	-0.268773	0.0601055	-4.4717	7.76014e-06	9.02178e-05
ENSG00000070495.14	JMJD6	862.145	0.0268919	0.0783541	0.34321	0.73144	0.841873
ENSG00000070501.12	POLB	378.478	0.365602	0.0989537	3.69467	0.000220169	0.00153139
ENSG00000070526.15	ST6GALNAC1	9.97368	-0.0948959	0.257314	-0.368794	0.712281	0.828954
ENSG00000070540.13	WIPI1	1911.62	-0.0404946	0.09987	-0.405473	0.68513	0.810215
ENSG00000070601.10	FRMPD1	136.631	-0.486876	0.191072	-2.54813	0.0108302	0.0387384
ENSG00000070610.14	GBA2	6281.61	-0.305267	0.0670763	-4.55104	5.33809e-06	6.5667e-05
ENSG00000070614.15	NDST1	8279.45	-0.0984892	0.073801	-1.33452	0.182032	0.337185
ENSG00000070669.17	ASNS	60.0082	0.676959	0.181403	3.7318	0.000190113	0.0013588
ENSG00000070718.12	AP3M2	1149.06	-0.00115714	0.0554044	-0.0208854	0.983337	0.991667
ENSG00000070729.14	CNGB1	6.22714	1.8821	0.537847	3.49933	0.000466426	0.00289327
ENSG00000070731.11	ST6GALNAC2	409.942	0.0509736	0.144718	0.352226	0.724669	0.837479
ENSG00000070748.19	CHAT	0.407569	0.997975	1.33849	0.7456	0.455909	NA
ENSG00000070756.16	PABPC1	13272	0.156228	0.0804148	1.94278	0.0520428	0.133845
ENSG00000070759.17	TESK2	259.844	0.138011	0.106164	1.29998	0.193607	0.351725
ENSG00000070761.8	CFAP20	431.679	0.0440709	0.105222	0.418836	0.675336	0.803579
ENSG00000070770.9	CSNK2A2	1553.45	-0.0438706	0.0583949	-0.751275	0.452487	0.626217
ENSG00000070778.13	PTPN21	2219.91	-0.0725329	0.0426188	-1.7019	0.0887741	0.199506
ENSG00000070785.17	EIF2B3	654.432	-0.0164097	0.0596841	-0.274942	0.783361	0.874982
ENSG00000070808.16	CAMK2A	320.689	-1.29528	0.263522	-4.91525	8.86674e-07	1.41397e-05
ENSG00000070814.22	TCOF1	1939.8	0.226698	0.0802528	2.8248	0.00473102	0.0198875
ENSG00000070831.17	CDC42	6794.48	0.167263	0.0671646	2.49034	0.0127619	0.0441901
ENSG00000070882.13	OSBPL3	2089.66	-0.0281504	0.104021	-0.270622	0.786682	0.877371
ENSG00000070886.12	EPHA8	1.92761	-0.476024	0.628379	-0.757543	0.448725	0.6231
ENSG00000070915.10	SLC12A3	27670.7	-1.80777	0.446096	-4.05244	5.06873e-05	0.00044506
ENSG00000070950.10	RAD18	294.545	0.310599	0.0887717	3.49885	0.000467266	0.00289725
ENSG00000070961.15	ATP2B1	2231.82	0.112612	0.0855459	1.31639	0.188043	0.344748
ENSG00000070985.13	TRPM5	47.2423	-0.131758	0.245722	-0.53621	0.591814	0.742502
ENSG00000071051.14	NCK2	1464.81	0.387792	0.0727728	5.32881	9.88598e-08	2.10635e-06
ENSG00000071054.16	MAP4K4	3974.78	0.573179	0.0817888	7.00803	2.4169e-12	1.65171e-10
ENSG00000071073.13	MGAT4A	4251.8	-0.28976	0.0721297	-4.0172	5.88933e-05	0.000505561
ENSG00000071082.11	RPL31	8940.65	0.720426	0.251061	2.86953	0.00411087	0.017714
ENSG00000071127.17	WDR1	8924.72	0.0871682	0.0748805	1.1641	0.244385	0.413868
ENSG00000071189.21	SNX13	2453.54	-0.216078	0.0694719	-3.11029	0.00186902	0.00926599
ENSG00000071203.9	MS4A12	0	NA	NA	NA	NA	NA
ENSG00000071205.12	ARHGAP10	1821.18	-0.32519	0.0929343	-3.49914	0.00046676	0.00289452
ENSG00000071242.12	RPS6KA2	2608.11	0.00215091	0.069552	0.0309252	0.975329	0.987123
ENSG00000071243.16	ING3	374.266	0.0718842	0.0779809	0.921818	0.356623	0.536128
ENSG00000071246.11	VASH1	1570.84	0.99789	0.148638	6.71357	1.89923e-11	1.04783e-09
ENSG00000071282.12	LMCD1	1488.75	0.358651	0.129932	2.76031	0.00577463	0.0234116
ENSG00000071462.12	BUD23	1573.35	0.0986778	0.0617832	1.59716	0.11023	0.23412
ENSG00000071537.14	SEL1L	4806.33	-0.0446097	0.0737546	-0.60484	0.545286	0.705624
ENSG00000071539.14	TRIP13	100.651	-0.506867	0.175696	-2.88491	0.00391526	0.01701
ENSG00000071553.17	ATP6AP1	5763.61	-0.266004	0.0810406	-3.28236	0.00102942	0.00563684
ENSG00000071564.17	TCF3	1792.89	0.312036	0.117729	2.65045	0.00803835	0.0305746
ENSG00000071575.11	TRIB2	2798.71	0.165402	0.0789981	2.09374	0.0362829	0.101043
ENSG00000071626.17	DAZAP1	4597.35	-0.0558394	0.0665304	-0.839306	0.401297	0.580288
ENSG00000071655.18	MBD3	2322.64	-0.00906271	0.0765028	-0.118463	0.905701	0.948145
ENSG00000071677.1	PRLH	0.0560009	0.212011	3.54312	0.0598374	0.952285	NA
ENSG00000071794.16	HLTF	940.477	-0.328925	0.105685	-3.11231	0.00185632	0.00921764
ENSG00000071859.15	FAM50A	1445.62	0.175028	0.0812955	2.15299	0.0313193	0.0901085
ENSG00000071889.16	FAM3A	1953.4	-0.340752	0.0761146	-4.47683	7.57599e-06	8.83348e-05
ENSG00000071894.17	CPSF1	3110.5	0.0548476	0.134667	0.407283	0.6838	0.809145
ENSG00000071909.18	MYO3B	879.865	-0.381529	0.171984	-2.2184	0.0265274	0.07902
ENSG00000071967.12	CYBRD1	2646.44	0.879291	0.115089	7.64013	2.17005e-14	2.35884e-12
ENSG00000071991.9	CDH19	21.8817	-0.372502	0.336832	-1.1059	0.268771	0.44249
ENSG00000071994.11	PDCD2	1404.95	0.207507	0.0972147	2.13452	0.0328	0.0934528
ENSG00000072041.17	SLC6A15	2.40869	-0.670351	0.691007	-0.970108	0.331993	0.510972
ENSG00000072042.13	RDH11	2702.32	-0.1882	0.110914	-1.6968	0.0897338	0.201047
ENSG00000072062.14	PRKACA	2812.43	-0.131615	0.0596396	-2.20684	0.0273253	0.0809012
ENSG00000072071.16	ADGRL1	2365.33	0.325452	0.168225	1.93462	0.0530373	0.135757
ENSG00000072080.11	SPP2	0.0662628	0.0746088	3.54312	0.0210574	0.9832	NA
ENSG00000072110.13	ACTN1	4671.56	0.965388	0.162702	5.93346	2.96616e-09	9.6463e-08
ENSG00000072121.16	ZFYVE26	4723.2	0.0964815	0.0397247	2.42875	0.0151509	0.0506836
ENSG00000072133.11	RPS6KA6	585.053	-0.516456	0.104166	-4.95803	7.12107e-07	1.16921e-05
ENSG00000072134.15	EPN2	2106.18	0.047836	0.0608864	0.78566	0.432067	0.608413
ENSG00000072135.13	PTPN18	2760.59	0.0905314	0.0495517	1.82701	0.0676982	0.162766
ENSG00000072163.19	LIMS2	2830.65	-0.385581	0.158658	-2.43027	0.0150875	0.0505098
ENSG00000072182.12	ASIC4	16.4847	0.619637	0.244247	2.53693	0.0111829	0.0397339
ENSG00000072195.15	SPEG	466.091	0.275171	0.273423	1.0064	0.314226	0.492063
ENSG00000072201.14	LNX1	921.357	-0.36557	0.103893	-3.5187	0.00043366	0.00272045
ENSG00000072210.19	ALDH3A2	10685.2	-0.902856	0.165397	-5.45873	4.79565e-08	1.11684e-06
ENSG00000072274.13	TFRC	2228.61	-0.411707	0.100568	-4.0938	4.24361e-05	0.000382265
ENSG00000072310.17	SREBF1	4498.61	-0.379938	0.192623	-1.97245	0.0485584	0.126899
ENSG00000072315.3	TRPC5	69.8639	-0.676972	0.14936	-4.53247	5.82974e-06	7.06243e-05
ENSG00000072364.13	AFF4	8913.21	-0.117258	0.0587594	-1.99556	0.0459819	0.121525
ENSG00000072401.15	UBE2D1	197.863	0.358644	0.111792	3.20813	0.001336	0.00699974
ENSG00000072415.9	MPP5	3005.86	-0.649992	0.121909	-5.33178	9.72531e-08	2.08123e-06
ENSG00000072422.17	RHOBTB1	5305.9	-0.258258	0.155777	-1.65786	0.097345	0.213518
ENSG00000072501.18	SMC1A	4661.89	-0.0422449	0.0829097	-0.509529	0.610382	0.755642
ENSG00000072506.13	HSD17B10	2457.19	-0.18174	0.185484	-0.979817	0.327177	0.505691
ENSG00000072518.20	MARK2	2787.97	0.0123523	0.0847388	0.145769	0.884103	0.936434
ENSG00000072571.20	HMMR	21.2405	0.603814	0.216492	2.78908	0.00528578	0.0217949
ENSG00000072609.17	CHFR	2508.06	0.320942	0.0845269	3.79692	0.000146502	0.00109256
ENSG00000072657.9	TRHDE	974.794	-0.527026	0.12324	-4.27642	1.89926e-05	0.000192526
ENSG00000072682.18	P4HA2	4160.02	-0.901647	0.189213	-4.76525	1.88622e-06	2.69497e-05
ENSG00000072694.21	FCGR2B	344.719	2.54809	0.289915	8.7891	1.5076e-18	5.36927e-16
ENSG00000072736.19	NFATC3	3770.17	-0.224568	0.0824351	-2.72418	0.00644613	0.0255987
ENSG00000072756.17	TRNT1	765.081	0.19307	0.0721865	2.6746	0.00748174	0.0288737
ENSG00000072778.20	ACADVL	17862.6	-0.205659	0.104379	-1.97031	0.0488025	0.127381
ENSG00000072786.13	STK10	2357.21	1.0394	0.145544	7.14149	9.23268e-13	6.93734e-11
ENSG00000072803.17	FBXW11	2729.17	-0.067511	0.0511053	-1.32102	0.186495	0.342841
ENSG00000072818.12	ACAP1	1399.7	0.688602	0.160483	4.29082	1.78014e-05	0.000182412
ENSG00000072832.15	CRMP1	2299.98	0.0684584	0.113583	0.602717	0.546697	0.706824
ENSG00000072840.13	EVC	11073.1	-0.0124306	0.110913	-0.112075	0.910764	0.951172
ENSG00000072849.11	DERL2	1067.61	0.0872599	0.082455	1.05827	0.289931	0.465739
ENSG00000072858.10	SIDT1	436.064	0.59782	0.169734	3.52209	0.000428151	0.00269245
ENSG00000072864.15	NDE1	0.568463	0.0746306	1.59448	0.0468056	0.962668	0.979869
ENSG00000072952.18	MRVI1	1745.31	0.158848	0.12045	1.31879	0.18724	0.343809
ENSG00000072954.7	TMEM38A	374.091	-0.445771	0.149967	-2.97246	0.00295428	0.0134997
ENSG00000072958.8	AP1M1	3035.64	-0.38648	0.0915316	-4.22236	2.41754e-05	0.000236555
ENSG00000073008.15	PVR	1872.68	0.244898	0.128547	1.90513	0.0567637	0.142793
ENSG00000073050.12	XRCC1	898.816	0.161329	0.0494668	3.26135	0.00110881	0.00599589
ENSG00000073060.16	SCARB1	1232.57	0.237953	0.0942831	2.52381	0.011609	0.0408831
ENSG00000073067.14	CYP2W1	101.575	-0.836113	0.264426	-3.16199	0.00156694	0.00799211
ENSG00000073111.14	MCM2	296.249	0.465588	0.110629	4.20857	2.56991e-05	0.000249396
ENSG00000073146.16	MOV10L1	60.1605	-0.867501	0.337696	-2.56889	0.0102026	0.0369643
ENSG00000073150.14	PANX2	195.306	-0.913235	0.197713	-4.61898	3.85622e-06	5.00669e-05
ENSG00000073169.14	SELENOO	1944.4	-0.399447	0.103689	-3.85235	0.000116988	0.000899876
ENSG00000073282.13	TP63	42.4443	0.488605	0.198789	2.45791	0.0139747	0.047463
ENSG00000073331.18	ALPK1	1455.05	0.374149	0.0769413	4.86278	1.15748e-06	1.77599e-05
ENSG00000073350.14	LLGL2	8059.5	-0.316894	0.109022	-2.90669	0.00365278	0.016064
ENSG00000073417.15	PDE8A	4197.45	-0.447452	0.0840651	-5.32269	1.02246e-07	2.169e-06
ENSG00000073464.12	CLCN4	838.348	-0.172738	0.0879911	-1.96313	0.0496306	0.128999
ENSG00000073536.18	NLE1	602.004	0.0692242	0.0972341	0.711933	0.476506	0.647471
ENSG00000073578.17	SDHA	1758.9	-0.381264	0.0829885	-4.59419	4.34442e-06	5.5301e-05
ENSG00000073584.20	SMARCE1	651.098	0.127376	0.0538791	2.36411	0.0180737	0.0583618
ENSG00000073598.6	FNDC8	4.13511	0.385334	0.473387	0.813994	0.415649	0.593362
ENSG00000073605.18	GSDMB	701.709	0.226434	0.130531	1.73472	0.0827907	0.189306
ENSG00000073614.13	KDM5A	5830.27	0.182289	0.0650691	2.80147	0.00508711	0.0211168
ENSG00000073670.14	ADAM11	53.8619	-0.484504	0.192013	-2.52328	0.0116265	0.0409298
ENSG00000073711.11	PPP2R3A	4277.52	-0.146453	0.0892608	-1.64074	0.100852	0.219035
ENSG00000073712.15	FERMT2	3008.38	-0.430047	0.119534	-3.59771	0.000321032	0.0021018
ENSG00000073734.10	ABCB11	1.68614	0.438098	0.628855	0.69666	0.486015	0.656159
ENSG00000073737.16	DHRS9	42.5384	2.7499	0.412772	6.66202	2.70089e-11	1.42377e-09
ENSG00000073754.6	CD5L	37.5629	2.8109	0.748388	3.75594	0.000172692	0.00125372
ENSG00000073756.12	PTGS2	205.875	-0.203932	0.244947	-0.832558	0.405094	0.583658
ENSG00000073792.16	IGF2BP2	1444.37	-0.290676	0.076903	-3.77977	0.000156974	0.00115696
ENSG00000073803.14	MAP3K13	3331.22	-0.444951	0.128212	-3.47044	0.00051961	0.00316535
ENSG00000073849.15	ST6GAL1	6809.28	0.419679	0.135277	3.10237	0.00191976	0.00947145
ENSG00000073861.3	TBX21	82.9084	2.0917	0.282045	7.41618	1.20542e-13	1.09553e-11
ENSG00000073905.8	VDAC1P1	170.198	-0.310688	0.120289	-2.58284	0.00979894	0.0357889
ENSG00000073910.22	FRY	3653.12	-0.307314	0.0831913	-3.69406	0.000220699	0.00153435
ENSG00000073921.18	PICALM	8523.93	-0.232424	0.0713812	-3.2561	0.00112954	0.0060884
ENSG00000073969.18	NSF	43.7688	0.689149	0.867651	0.79427	0.427038	0.603953
ENSG00000074047.21	GLI2	412.335	1.02531	0.206957	4.95423	7.26183e-07	1.1892e-05
ENSG00000074054.18	CLASP1	6170.46	-0.0179571	0.0492597	-0.364538	0.715456	0.831121
ENSG00000074071.15	MRPS34	1072.12	-0.114549	0.157749	-0.726148	0.467748	0.639878
ENSG00000074181.9	NOTCH3	8590.91	0.068959	0.198929	0.346651	0.728854	0.840215
ENSG00000074201.9	CLNS1A	1725.2	0.168703	0.110746	1.52332	0.127678	0.26059
ENSG00000074211.14	PPP2R2C	35.9148	-0.368026	0.346575	-1.0619	0.288283	0.464199
ENSG00000074219.14	TEAD2	1080.84	0.64181	0.12657	5.07077	3.96201e-07	7.05319e-06
ENSG00000074266.21	EED	556.956	0.0850608	0.0722851	1.17674	0.239299	0.407857
ENSG00000074276.10	CDHR2	3709.96	-0.830279	0.200845	-4.13392	3.56627e-05	0.000330283
ENSG00000074317.11	SNCB	1.16416	3.10358	0.944912	3.28452	0.00102157	0.00560295
ENSG00000074319.13	TSG101	1528.35	-0.00317796	0.0918268	-0.0346082	0.972392	0.985485
ENSG00000074356.17	NCBP3	2940.65	0.0684008	0.0383719	1.78258	0.0746554	0.175157
ENSG00000074370.18	ATP2A3	1723.93	1.2807	0.214801	5.96225	2.48782e-09	8.28755e-08
ENSG00000074410.14	CA12	28513.5	-0.81604	0.180414	-4.52315	6.09254e-06	7.33818e-05
ENSG00000074416.14	MGLL	8541.18	0.157744	0.109518	1.44035	0.149767	0.292393
ENSG00000074527.13	NTN4	7160.12	-0.0360555	0.113523	-0.317607	0.750783	0.854587
ENSG00000074582.15	BCS1L	1061.96	0.0708494	0.0663035	1.06856	0.285267	0.460816
ENSG00000074590.13	NUAK1	1317.26	0.647555	0.106101	6.10319	1.0397e-09	3.79542e-08
ENSG00000074603.19	DPP8	2555.79	-0.0880488	0.0467069	-1.88514	0.0594115	0.147656
ENSG00000074621.14	SLC24A1	1386.9	0.0468198	0.0630655	0.7424	0.457845	0.630565
ENSG00000074657.13	ZNF532	3853.26	0.392718	0.0773035	5.0802	3.77034e-07	6.74963e-06
ENSG00000074660.16	SCARF1	0.245744	0.120434	1.38257	0.0871094	0.930585	NA
ENSG00000074695.6	LMAN1	4018.36	-0.331053	0.0951344	-3.47984	0.000501713	0.00307461
ENSG00000074696.13	HACD3	3059.72	-0.232207	0.0855843	-2.7132	0.00666375	0.0263197
ENSG00000074706.13	IPCEF1	403.691	0.0457764	0.134779	0.339642	0.734126	0.843537
ENSG00000074755.15	ZZEF1	8759.74	-0.0494521	0.0356583	-1.38683	0.165493	0.314571
ENSG00000074771.4	NOX3	0.224229	0.441025	2.20408	0.200095	0.841406	NA
ENSG00000074800.16	ENO1	26462.4	-0.0348412	0.105274	-0.330956	0.740678	0.847689
ENSG00000074803.20	SLC12A1	39263.8	-0.846264	0.253483	-3.33855	0.000842177	0.00477324
ENSG00000074842.8	MYDGF	1090.19	0.393611	0.138851	2.83476	0.00458599	0.0193932
ENSG00000074855.11	ANO8	1130.25	0.244576	0.153765	1.59058	0.111704	0.236334
ENSG00000074935.14	TUBE1	545.974	-0.297067	0.0834152	-3.5613	0.000369018	0.00237156
ENSG00000074964.17	ARHGEF10L	8757.94	-0.465911	0.113179	-4.11658	3.8454e-05	0.000351747
ENSG00000074966.11	TXK	205.727	0.543401	0.130293	4.1706	3.03794e-05	0.000287491
ENSG00000075035.10	WSCD2	149.374	-0.465629	0.205802	-2.26251	0.0236657	0.0722892
ENSG00000075043.18	KCNQ2	2.98247	4.78329	1.19167	4.01394	5.97135e-05	0.000511
ENSG00000075073.15	TACR2	36.5428	0.62893	0.230395	2.72979	0.00633753	0.0252292
ENSG00000075089.9	ACTR6	286.237	-0.28449	0.116795	-2.4358	0.0148587	0.0498759
ENSG00000075131.10	TIPIN	114.441	0.146756	0.100461	1.46083	0.144061	0.284422
ENSG00000075142.14	SRI	1232	0.442194	0.120925	3.65675	0.000255433	0.00173669
ENSG00000075151.20	EIF4G3	3949.89	0.242126	0.0726182	3.33423	0.000855358	0.00483669
ENSG00000075188.9	NUP37	292.099	0.0904712	0.112857	0.801648	0.422757	0.599851
ENSG00000075213.11	SEMA3A	74.9684	1.90466	0.256785	7.41732	1.19514e-13	1.08845e-11
ENSG00000075218.19	GTSE1	60.8852	1.30936	0.264622	4.94804	7.49661e-07	1.22204e-05
ENSG00000075223.14	SEMA3C	899.459	0.640228	0.183422	3.49047	0.000482179	0.00297834
ENSG00000075234.17	TTC38	7732.23	-0.763108	0.167431	-4.55776	5.17032e-06	6.38363e-05
ENSG00000075239.14	ACAT1	7426.54	-0.618825	0.198548	-3.11675	0.00182859	0.00910884
ENSG00000075240.17	GRAMD4	1736.96	0.185536	0.0878716	2.11144	0.0347344	0.0977185
ENSG00000075275.17	CELSR1	15713.4	-0.59647	0.120197	-4.96244	6.96123e-07	1.14813e-05
ENSG00000075290.8	WNT8B	78.7589	-0.777039	0.215201	-3.61076	0.000305301	0.00201446
ENSG00000075292.19	ZNF638	6049.24	-0.14345	0.0733813	-1.95485	0.0506003	0.130981
ENSG00000075303.13	SLC25A40	308.627	-0.155564	0.0791814	-1.96466	0.0494538	0.128675
ENSG00000075336.12	TIMM21	631.52	-0.0676577	0.0907628	-0.745433	0.45601	0.629207
ENSG00000075340.23	ADD2	50.102	2.19294	0.309941	7.07535	1.49072e-12	1.06878e-10
ENSG00000075388.4	FGF4	0.666208	-0.511748	1.41587	-0.361438	0.717772	0.832684
ENSG00000075391.16	RASAL2	3255.28	0.121815	0.0653763	1.86329	0.0624215	0.153353
ENSG00000075399.14	VPS9D1	1086.47	-0.127249	0.104383	-1.21906	0.222822	0.388433
ENSG00000075407.18	ZNF37A	1345.77	-0.123107	0.0771765	-1.59513	0.110682	0.234773
ENSG00000075413.18	MARK3	4014.6	0.0526849	0.0429625	1.2263	0.220085	0.384858
ENSG00000075415.13	SLC25A3	13815.4	-0.145159	0.131853	-1.10092	0.270932	0.444878
ENSG00000075420.13	FNDC3B	6966.55	0.29147	0.0807166	3.61103	0.000304989	0.00201284
ENSG00000075426.12	FOSL2	7997.32	0.676137	0.224355	3.01368	0.00258096	0.0120947
ENSG00000075429.9	CACNG5	58.156	-1.42368	0.370797	-3.83952	0.000123273	0.000939314
ENSG00000075461.6	CACNG4	21.9942	0.746695	0.2681	2.78513	0.00535057	0.0220082
ENSG00000075539.15	FRYL	4783.27	0.0756098	0.0493146	1.53321	0.125223	0.257059
ENSG00000075568.17	TMEM131	3612.89	-0.116944	0.0578731	-2.0207	0.0433112	0.116056
ENSG00000075618.18	FSCN1	1133.27	0.77454	0.159595	4.85317	1.21505e-06	1.85587e-05
ENSG00000075624.16	ACTB	68141.5	0.398927	0.0925719	4.30937	1.63717e-05	0.000169626
ENSG00000075643.6	MOCOS	282.604	0.215689	0.157197	1.37209	0.170035	0.320865
ENSG00000075651.16	PLD1	2253.37	-0.324158	0.107717	-3.00935	0.00261805	0.0122332
ENSG00000075673.11	ATP12A	383.044	-0.495804	0.523149	-0.947731	0.343267	0.522922
ENSG00000075702.18	WDR62	125.934	0.730172	0.1793	4.07235	4.65414e-05	0.000413465
ENSG00000075711.21	DLG1	4130	-0.144757	0.0513532	-2.81884	0.00481971	0.0201886
ENSG00000075785.13	RAB7A	6510.5	-0.0799489	0.0796773	-1.00341	0.315664	0.493733
ENSG00000075790.10	BCAP29	93.9815	0.196705	0.12238	1.60734	0.10798	0.230404
ENSG00000075826.17	SEC31B	1141.99	-0.164201	0.100073	-1.64081	0.100836	0.21901
ENSG00000075856.12	SART3	1872.15	0.135658	0.0440859	3.07712	0.00209009	0.0101698
ENSG00000075884.14	ARHGAP15	448.19	2.01876	0.217213	9.29389	1.48752e-20	1.01809e-17
ENSG00000075886.11	TUBA3D	76.5268	0.504833	0.13474	3.74672	0.000179164	0.00129299
ENSG00000075891.22	PAX2	7051.02	-0.516166	0.209896	-2.45915	0.0139267	0.0473144
ENSG00000075914.13	EXOSC7	1099.44	-0.19349	0.0824583	-2.34652	0.0189497	0.0606228
ENSG00000075945.13	KIFAP3	1233.66	-0.177394	0.0974372	-1.82059	0.0686686	0.164674
ENSG00000075975.16	MKRN2	1009.88	-0.0199356	0.0607058	-0.328397	0.742612	0.849015
ENSG00000076003.5	MCM6	612.188	0.258393	0.0847426	3.04915	0.00229489	0.0109821
ENSG00000076043.10	REXO2	1187.38	-0.208041	0.128905	-1.6139	0.106548	0.228316
ENSG00000076053.10	RBM7	409.386	0.125577	0.0853478	1.47135	0.141196	0.280407
ENSG00000076067.13	RBMS2	5022.7	0.297767	0.0654117	4.5522	5.30886e-06	6.53441e-05
ENSG00000076108.11	BAZ2A	8994.8	-0.0265169	0.0568311	-0.466592	0.640792	0.778815
ENSG00000076201.15	PTPN23	4036.25	-0.141142	0.138769	-1.01709	0.309108	0.486676
ENSG00000076242.16	MLH1	1324.12	0.114231	0.0403735	2.82934	0.00466435	0.01966
ENSG00000076248.11	UNG	979.828	-0.141055	0.0813092	-1.7348	0.0827762	0.189303
ENSG00000076258.10	FMO4	2897.67	-0.965974	0.299916	-3.22082	0.00127825	0.00675206
ENSG00000076321.11	KLHL20	1164.61	-0.138793	0.0706089	-1.96566	0.0493376	0.128434
ENSG00000076344.16	RGS11	190.965	0.445625	0.193804	2.29936	0.0214847	0.0670388
ENSG00000076351.13	SLC46A1	708.243	-0.345714	0.0808122	-4.27799	1.88589e-05	0.000191441
ENSG00000076356.7	PLXNA2	3135.46	-0.223902	0.0883285	-2.53488	0.0112484	0.0399181
ENSG00000076382.17	SPAG5	3837.86	-0.780389	0.206042	-3.78753	0.000152154	0.00112608
ENSG00000076513.17	ANKRD13A	2296.51	0.210126	0.080234	2.61892	0.00882097	0.0329815
ENSG00000076554.15	TPD52	904.171	-0.62061	0.122649	-5.06006	4.19119e-07	7.40325e-06
ENSG00000076555.15	ACACB	9139.43	-0.576711	0.107872	-5.34626	8.9792e-08	1.94724e-06
ENSG00000076604.15	TRAF4	2362.9	-0.0232546	0.0943582	-0.246451	0.805333	0.888344
ENSG00000076641.4	PAG1	1158.01	0.895195	0.156297	5.72751	1.01914e-08	2.85451e-07
ENSG00000076650.7	GPATCH1	737.941	0.0104368	0.0647228	0.161253	0.871894	0.92883
ENSG00000076662.10	ICAM3	70.0456	2.985	0.344337	8.66882	4.36635e-18	1.33757e-15
ENSG00000076685.18	NT5C2	1911.65	-0.160739	0.065699	-2.4466	0.0144213	0.0486814
ENSG00000076706.17	MCAM	2318.88	0.589928	0.14983	3.93732	8.23966e-05	0.00067078
ENSG00000076716.9	GPC4	3242.05	0.127639	0.15043	0.848492	0.396164	0.5752
ENSG00000076770.14	MBNL3	1667.05	-0.0732829	0.0792845	-0.924303	0.355328	0.534787
ENSG00000076826.9	CAMSAP3	3071.59	-0.615727	0.150655	-4.087	4.36992e-05	0.000391951
ENSG00000076864.19	RAP1GAP	7104.1	-0.580544	0.155908	-3.72363	0.000196382	0.00139677
ENSG00000076924.12	XAB2	2379.25	-0.202213	0.0618259	-3.27069	0.00107287	0.00583464
ENSG00000076928.18	ARHGEF1	4401.82	0.578107	0.165648	3.48997	0.000483071	0.00298216
ENSG00000076944.16	STXBP2	1485.57	-0.0459684	0.0810134	-0.567417	0.570431	0.725729
ENSG00000076984.17	MAP2K7	1660.71	-0.155417	0.10791	-1.44025	0.149795	0.292397
ENSG00000077009.13	NMRK2	30.747	-0.92404	0.577952	-1.59882	0.109861	0.233518
ENSG00000077044.10	DGKD	1814.95	0.488074	0.100662	4.84863	1.24316e-06	1.89287e-05
ENSG00000077063.11	CTTNBP2	1362.06	-0.0714408	0.105509	-0.677105	0.49834	0.66673
ENSG00000077080.10	ACTL6B	1.45207	2.00342	1.12882	1.77478	0.0759335	0.177352
ENSG00000077092.19	RARB	676.127	-0.111829	0.102727	-1.0886	0.276331	0.450853
ENSG00000077097.15	TOP2B	3681.03	-0.0668855	0.0862938	-0.77509	0.438286	0.613797
ENSG00000077147.16	TM9SF3	4388.45	-0.27666	0.0941127	-2.93967	0.00328566	0.0147245
ENSG00000077150.20	NFKB2	2341.02	1.03648	0.161656	6.41167	1.43934e-10	6.42073e-09
ENSG00000077152.11	UBE2T	44.603	0.792669	0.188842	4.19753	2.69844e-05	0.000260197
ENSG00000077157.22	PPP1R12B	6008.16	-0.0474662	0.0825353	-0.575102	0.565222	0.721617
ENSG00000077232.18	DNAJC10	2415.64	0.197214	0.0708439	2.78378	0.00537288	0.0220771
ENSG00000077235.18	GTF3C1	6711.22	-0.196092	0.0514841	-3.8088	0.000139644	0.00104783
ENSG00000077238.14	IL4R	2161.06	0.641858	0.161306	3.97914	6.91643e-05	0.000579092
ENSG00000077254.14	USP33	2275.1	-0.196264	0.0703428	-2.7901	0.00526915	0.0217406
ENSG00000077264.15	PAK3	169.799	0.787663	0.161034	4.89128	1.00182e-06	1.56622e-05
ENSG00000077274.9	CAPN6	314.655	1.5906	0.29455	5.40011	6.65996e-08	1.49384e-06
ENSG00000077279.19	DCX	17.4586	0.243617	0.297828	0.817981	0.413368	0.591128
ENSG00000077312.9	SNRPA	907.446	0.21453	0.0738151	2.90632	0.00365705	0.0160796
ENSG00000077327.16	SPAG6	40.7189	0.736302	0.338388	2.17591	0.029562	0.0860231
ENSG00000077348.9	EXOSC5	282.019	0.0318258	0.101142	0.314664	0.753016	0.856244
ENSG00000077380.15	DYNC1I2	2754.69	-0.066284	0.0917631	-0.722338	0.470087	0.641915
ENSG00000077420.16	APBB1IP	707.761	1.59491	0.227108	7.02269	2.17643e-12	1.50855e-10
ENSG00000077454.16	LRCH4	1234.15	0.327124	0.113291	2.88748	0.00388342	0.0169052
ENSG00000077458.13	FAM76B	381.863	0.133609	0.089936	1.4856	0.137385	0.275021
ENSG00000077463.15	SIRT6	600.838	0.263089	0.0759944	3.46195	0.000536268	0.003251
ENSG00000077498.9	TYR	29.182	-0.117849	0.249637	-0.472082	0.636868	0.775738
ENSG00000077514.9	POLD3	1483.38	-0.872708	0.137588	-6.3429	2.25473e-10	9.57079e-09
ENSG00000077522.13	ACTN2	41.3296	-0.583562	0.166229	-3.51058	0.000447127	0.00279333
ENSG00000077549.19	CAPZB	6361.98	0.122269	0.0532885	2.29448	0.021763	0.0676687
ENSG00000077585.14	GPR137B	3279.41	-0.687344	0.165505	-4.153	3.28148e-05	0.000307155
ENSG00000077616.11	NAALAD2	138.244	0.194089	0.172146	1.12747	0.259545	0.431463
ENSG00000077684.16	JADE1	3816.44	0.0177621	0.0809366	0.219457	0.826294	0.902075
ENSG00000077713.19	SLC25A43	601.357	0.2842	0.0807363	3.52011	0.000431375	0.00271022
ENSG00000077721.16	UBE2A	935.853	0.120558	0.0757255	1.59204	0.111375	0.235901
ENSG00000077782.21	FGFR1	4135.84	0.260085	0.134656	1.93147	0.0534246	0.136478
ENSG00000077800.13	FKBP6	4.53201	-0.0373295	0.409504	-0.0911579	0.927367	0.960307
ENSG00000077935.17	SMC1B	36.1649	0.557485	0.192974	2.88891	0.00386584	0.0168404
ENSG00000077942.19	FBLN1	3232.49	0.898244	0.176915	5.07728	3.82886e-07	6.84042e-06
ENSG00000077943.8	ITGA8	1771.79	-0.37469	0.13952	-2.68557	0.00724064	0.0280992
ENSG00000077984.6	CST7	115.376	1.59718	0.235694	6.7765	1.23124e-11	7.05963e-10
ENSG00000078018.20	MAP2	477.802	0.268478	0.112832	2.37944	0.0173388	0.0564212
ENSG00000078043.16	PIAS2	2388.07	-0.299385	0.0540881	-5.53514	3.10983e-08	7.64904e-07
ENSG00000078053.17	AMPH	165.049	-0.448351	0.138394	-3.23967	0.00119669	0.00638671
ENSG00000078061.13	ARAF	3366.88	-0.165161	0.0514299	-3.21138	0.001321	0.00693359
ENSG00000078070.13	MCCC1	2662.1	-0.47618	0.107371	-4.43491	9.21128e-06	0.000104222
ENSG00000078081.8	LAMP3	76.0943	2.79151	0.393767	7.08925	1.34839e-12	9.79564e-11
ENSG00000078098.14	FAP	79.5253	3.88249	0.355448	10.9228	8.96844e-28	9.82178e-24
ENSG00000078114.18	NEBL	2017.49	-0.842197	0.15551	-5.41571	6.10456e-08	1.38701e-06
ENSG00000078124.12	ACER3	1051.23	0.167785	0.0693332	2.41997	0.0155216	0.0516749
ENSG00000078140.14	UBE2K	1465.75	-0.1317	0.0662842	-1.9869	0.0469338	0.123542
ENSG00000078142.13	PIK3C3	2373.57	-0.131545	0.0585163	-2.24801	0.0245756	0.0744405
ENSG00000078177.14	N4BP2	844.902	0.103444	0.081262	1.27297	0.20303	0.363625
ENSG00000078237.7	TIGAR	243.03	0.448037	0.156046	2.87118	0.00408942	0.017639
ENSG00000078246.17	TULP3	1334.92	-0.0325798	0.0907141	-0.359148	0.719484	0.833751
ENSG00000078269.15	SYNJ2	1285.08	0.441854	0.143593	3.07712	0.0020901	0.0101698
ENSG00000078295.17	ADCY2	123.388	1.02334	0.253319	4.03975	5.35082e-05	0.000465445
ENSG00000078304.19	PPP2R5C	3847.9	0.126746	0.0526048	2.4094	0.015979	0.0529041
ENSG00000078319.9	PMS2P1	328.454	0.0848932	0.121079	0.701139	0.483216	0.65377
ENSG00000078328.21	RBFOX1	130.482	-0.573452	0.181752	-3.15514	0.00160421	0.00815244
ENSG00000078369.18	GNB1	9926.11	0.113906	0.0430407	2.64646	0.00813379	0.0308974
ENSG00000078399.19	HOXA9	577.89	-0.169577	0.123459	-1.37355	0.169581	0.320367
ENSG00000078401.7	EDN1	287.876	1.14642	0.167903	6.82788	8.61778e-12	5.19272e-10
ENSG00000078403.17	MLLT10	2613.76	-0.132359	0.0433468	-3.05349	0.00226193	0.0108587
ENSG00000078487.17	ZCWPW1	288.507	-0.0579937	0.0871107	-0.665747	0.505573	0.67299
ENSG00000078549.14	ADCYAP1R1	26.1869	1.28748	0.422729	3.04564	0.00232189	0.0110895
ENSG00000078579.9	FGF20	1.61371	1.57943	0.775223	2.03738	0.0416118	0.112487
ENSG00000078589.13	P2RY10	104.655	2.72133	0.360521	7.54834	4.40849e-14	4.41918e-12
ENSG00000078596.11	ITM2A	365.846	0.39656	0.143354	2.76629	0.00566973	0.0230825
ENSG00000078618.21	NRDC	3770.59	-0.000763904	0.0541316	-0.014112	0.988741	0.994302
ENSG00000078668.14	VDAC3	2337.58	0.0372721	0.11107	0.335573	0.737193	0.845689
ENSG00000078674.17	PCM1	6572.48	-0.0242743	0.0676364	-0.358893	0.719675	0.833806
ENSG00000078687.17	TNRC6C	2689.66	0.0284118	0.0618026	0.459719	0.645718	0.782124
ENSG00000078699.22	CBFA2T2	2823.08	0.0323607	0.0372845	0.867939	0.385428	0.564816
ENSG00000078725.13	BRINP1	269.214	0.333504	0.301053	1.10779	0.267953	0.441625
ENSG00000078747.15	ITCH	4028.61	-0.181746	0.0511146	-3.55565	0.000377041	0.0024133
ENSG00000078795.16	PKD2L2	72.608	0.101565	0.111576	0.91027	0.36268	0.542349
ENSG00000078804.13	TP53INP2	2835.03	-0.455988	0.146994	-3.1021	0.00192154	0.00947809
ENSG00000078808.18	SDF4	6316.08	-0.204146	0.0799002	-2.55502	0.0106183	0.0381299
ENSG00000078814.17	MYH7B	1255.2	-0.252727	0.163329	-1.54735	0.121778	0.252072
ENSG00000078898.7	BPIFB2	0.0294416	-0.383374	3.54312	-0.108203	0.913835	NA
ENSG00000078900.15	TP73	82.1567	0.581846	0.149856	3.88269	0.000103308	0.000810445
ENSG00000078902.16	TOLLIP	5265.29	-0.433442	0.101427	-4.27344	1.92479e-05	0.000194773
ENSG00000078967.13	UBE2D4	1053.13	-0.191762	0.0738977	-2.59497	0.00945986	0.0348187
ENSG00000079101.16	CLUL1	77.1775	-0.513439	0.147842	-3.47288	0.000514912	0.00314328
ENSG00000079102.16	RUNX1T1	822.261	0.569969	0.131338	4.3397	1.4268e-05	0.000150972
ENSG00000079112.10	CDH17	23.7921	-0.116445	0.201845	-0.576905	0.564003	0.720628
ENSG00000079134.12	THOC1	853.746	-0.0285113	0.0835461	-0.341264	0.732905	0.842908
ENSG00000079150.18	FKBP7	167.746	0.42368	0.102636	4.128	3.65936e-05	0.000337264
ENSG00000079156.17	OSBPL6	558.924	-0.95023	0.203293	-4.6742	2.95109e-06	3.96562e-05
ENSG00000079215.14	SLC1A3	209.028	1.5261	0.251491	6.06821	1.29346e-09	4.60287e-08
ENSG00000079246.16	XRCC5	7079.34	0.175274	0.0718713	2.43872	0.0147392	0.0495675
ENSG00000079257.8	LXN	357.823	1.14675	0.198113	5.78837	7.10736e-09	2.09237e-07
ENSG00000079263.19	SP140	263.928	2.5929	0.277632	9.33934	9.69407e-21	7.45015e-18
ENSG00000079277.21	MKNK1	1543.76	0.160464	0.0590343	2.71815	0.00656487	0.0259925
ENSG00000079308.19	TNS1	70835.5	-0.628831	0.11815	-5.32232	1.02453e-07	2.17129e-06
ENSG00000079313.15	REXO1	2268.89	-0.142282	0.121451	-1.17152	0.241391	0.410225
ENSG00000079332.15	SAR1A	3288.45	0.0108652	0.0759171	0.143119	0.886196	0.937724
ENSG00000079335.20	CDC14A	914.967	-0.436707	0.114131	-3.82638	0.000130039	0.000985723
ENSG00000079337.16	RAPGEF3	9465.93	-0.0430139	0.152853	-0.281408	0.778398	0.871861
ENSG00000079385.22	CEACAM1	2855.72	-0.499645	0.11747	-4.25338	2.1057e-05	0.000210551
ENSG00000079387.14	SENP1	651.047	0.114276	0.0512727	2.2288	0.0258275	0.0773607
ENSG00000079393.20	DUSP13	1.72126	-0.356199	0.842851	-0.422613	0.672578	0.801691
ENSG00000079432.7	CIC	6513.79	0.0682061	0.176648	0.386114	0.699412	0.820087
ENSG00000079435.10	LIPE	503.01	0.18126	0.198247	0.914314	0.360552	0.540199
ENSG00000079459.13	FDFT1	3009.49	-0.0512489	0.0843948	-0.607253	0.543683	0.704241
ENSG00000079462.7	PAFAH1B3	299.639	0.66385	0.158851	4.17906	2.92714e-05	0.000278441
ENSG00000079482.13	OPHN1	1489.15	-0.376473	0.0591161	-6.36837	1.91051e-10	8.29454e-09
ENSG00000079557.5	AFM	3078.51	-1.61695	0.41371	-3.9084	9.29083e-05	0.000741877
ENSG00000079616.13	KIF22	963.922	0.141361	0.0897707	1.57468	0.115329	0.242087
ENSG00000079689.14	SCGN	55.6953	0.723506	0.230736	3.13565	0.00171476	0.00862718
ENSG00000079691.18	CARMIL1	2416.02	0.172125	0.0727695	2.36535	0.0180131	0.0582089
ENSG00000079739.17	PGM1	2474.38	-0.472096	0.103427	-4.56453	5.00607e-06	6.22133e-05
ENSG00000079785.15	DDX1	2554.94	-0.254724	0.0958139	-2.65853	0.00784832	0.030016
ENSG00000079805.17	DNM2	12050	-0.18133	0.0915179	-1.98136	0.0475514	0.124807
ENSG00000079819.19	EPB41L2	4289.4	0.455891	0.0962672	4.73569	2.18316e-06	3.05447e-05
ENSG00000079841.18	RIMS1	40.7059	2.27031	0.452377	5.01862	5.20446e-07	8.9547e-06
ENSG00000079931.15	MOXD1	1619.23	2.00235	0.252693	7.92405	2.29892e-15	3.22803e-13
ENSG00000079950.14	STX7	3950.59	-0.0494185	0.0838965	-0.589042	0.555833	0.713854
ENSG00000079974.17	RABL2B	1186.85	0.0652027	0.0591639	1.10207	0.270432	0.444311
ENSG00000079999.14	KEAP1	2292.94	-0.066854	0.0751738	-0.889326	0.373828	0.553184
ENSG00000080007.8	DDX43	39.1976	0.294322	0.3514	0.837569	0.402273	0.581161
ENSG00000080031.10	PTPRH	18.5698	1.76065	0.390627	4.50724	6.56757e-06	7.81791e-05
ENSG00000080166.16	DCT	47.4184	-0.407826	0.192859	-2.11464	0.0344608	0.0971604
ENSG00000080189.15	SLC35C2	2328.51	0.169193	0.0515448	3.28246	0.00102907	0.00563564
ENSG00000080200.10	CRYBG3	2211.24	0.144712	0.0726189	1.99276	0.0462873	0.122237
ENSG00000080224.17	EPHA6	71.6576	-0.133541	0.497243	-0.268563	0.788266	0.878473
ENSG00000080293.10	SCTR	1476.4	-0.124893	0.263973	-0.473128	0.636122	0.775225
ENSG00000080298.15	RFX3	974.47	0.199291	0.0737414	2.70256	0.0068807	0.0269965
ENSG00000080345.18	RIF1	2849.72	-0.00952563	0.0742952	-0.128213	0.89798	0.944305
ENSG00000080371.6	RAB21	2891.92	-0.360422	0.0863076	-4.17602	2.96651e-05	0.000281584
ENSG00000080493.17	SLC4A4	33293.1	-0.957453	0.241663	-3.96194	7.43431e-05	0.000614235
ENSG00000080503.24	SMARCA2	7762.15	-0.141664	0.0585962	-2.41763	0.0156221	0.0519544
ENSG00000080511.5	RDH8	75.2438	-1.70046	0.922649	-1.84302	0.0653261	0.158586
ENSG00000080546.13	SESN1	924.807	0.011848	0.0655847	0.180652	0.85664	0.920115
ENSG00000080561.13	MID2	620.627	-0.0188096	0.0741044	-0.253826	0.79963	0.885141
ENSG00000080572.13	PIH1D3	0.483248	0.991417	1.33773	0.741121	0.45862	NA
ENSG00000080573.7	COL5A3	397.837	0.751086	0.220754	3.40236	0.000668055	0.00392816
ENSG00000080603.17	SRCAP	1004.06	-0.0647968	0.109983	-0.58915	0.555761	0.713781
ENSG00000080608.10	PUM3	1246.86	-0.118764	0.119887	-0.99063	0.321866	0.500059
ENSG00000080618.16	CPB2	14.5022	0.385527	0.2206	1.74763	0.0805283	0.185333
ENSG00000080644.16	CHRNA3	4.38218	0.514457	0.400455	1.28468	0.198904	0.358567
ENSG00000080709.16	KCNN2	102.644	-1.75084	0.287964	-6.08007	1.20134e-09	4.31005e-08
ENSG00000080802.18	CNOT4	1462.8	-0.13744	0.0541699	-2.53721	0.011174	0.0397087
ENSG00000080815.19	PSEN1	3465.59	-0.0411914	0.0506955	-0.812526	0.41649	0.594183
ENSG00000080819.9	CPOX	397.622	0.174673	0.0635381	2.7491	0.00597586	0.024076
ENSG00000080822.17	CLDND1	877.472	0.218495	0.0959176	2.27794	0.0227301	0.0700467
ENSG00000080823.23	MOK	1660.73	-0.169357	0.0608749	-2.78204	0.00540179	0.022173
ENSG00000080824.19	HSP90AA1	17759.5	-0.36922	0.153425	-2.40652	0.0161052	0.0532257
ENSG00000080839.12	RBL1	343.252	0.34561	0.0867147	3.98559	6.73121e-05	0.000565747
ENSG00000080845.17	DLGAP4	3393.8	-0.0446136	0.118755	-0.375678	0.707156	0.8255
ENSG00000080854.15	IGSF9B	780.006	0.532735	0.125886	4.23188	2.31749e-05	0.000227981
ENSG00000080910.13	CFHR2	0.0620094	-0.0627932	3.54312	-0.0177226	0.98586	NA
ENSG00000080947.15	CROCCP3	1248.55	0.162559	0.107236	1.5159	0.129545	0.263382
ENSG00000080986.13	NDC80	32.5853	1.15723	0.183657	6.30107	2.956e-10	1.22161e-08
ENSG00000081014.11	AP4E1	650.161	0.0313418	0.0633062	0.495083	0.620542	0.763408
ENSG00000081019.13	RSBN1	1015.96	-0.0538648	0.0562391	-0.957782	0.338173	0.517616
ENSG00000081026.19	MAGI3	2424.43	-0.307139	0.0638266	-4.81209	1.49361e-06	2.20226e-05
ENSG00000081041.9	CXCL2	112.504	1.39072	0.358586	3.87836	0.000105163	0.000822634
ENSG00000081051.8	AFP	29.186	-1.28566	0.348302	-3.69122	0.000223185	0.00154795
ENSG00000081052.13	COL4A4	7192.72	0.162233	0.0681216	2.38153	0.017241	0.056174
ENSG00000081059.20	TCF7	1592.77	0.659809	0.163565	4.03392	5.48534e-05	0.000475446
ENSG00000081087.15	OSTM1	870.125	0.0523698	0.100734	0.51988	0.603148	0.750845
ENSG00000081138.14	CDH7	5.71996	-0.806603	0.47541	-1.69665	0.0897632	0.201093
ENSG00000081148.12	IMPG2	98.9496	0.783961	0.139426	5.62278	1.87909e-08	4.92907e-07
ENSG00000081154.12	PCNP	1539.51	0.00277274	0.0716378	0.038705	0.969126	0.98354
ENSG00000081177.18	EXD2	1415.11	-0.0204704	0.0535073	-0.382572	0.702037	0.821615
ENSG00000081181.8	ARG2	714.213	-0.304326	0.188864	-1.61135	0.107103	0.229034
ENSG00000081189.16	MEF2C	1349.05	0.484512	0.113906	4.25363	2.10335e-05	0.000210412
ENSG00000081237.20	PTPRC	1237.51	2.23626	0.257631	8.68006	3.95543e-18	1.24166e-15
ENSG00000081248.11	CACNA1S	33.9163	-1.38854	0.498341	-2.78634	0.00533076	0.0219391
ENSG00000081277.13	PKP1	80.3242	-0.462431	0.241958	-1.9112	0.055979	0.141351
ENSG00000081307.12	UBA5	1521.05	-0.304186	0.0881563	-3.45053	0.000559478	0.00337118
ENSG00000081320.11	STK17B	1028.49	1.10406	0.187221	5.89709	3.6997e-09	1.17017e-07
ENSG00000081377.17	CDC14B	2391.52	-0.331076	0.0914282	-3.62116	0.000293289	0.00194693
ENSG00000081386.12	ZNF510	977.591	0.224646	0.063936	3.51361	0.000442063	0.00276533
ENSG00000081479.15	LRP2	154539	-0.652431	0.171929	-3.79477	0.000147779	0.00109993
ENSG00000081665.14	ZNF506	1813.19	0.0934098	0.0549381	1.70027	0.0890799	0.200002
ENSG00000081692.12	JMJD4	520.87	-0.0918872	0.0707783	-1.29824	0.194205	0.352496
ENSG00000081721.12	DUSP12	351.377	0.237552	0.0835916	2.84182	0.00448574	0.0190409
ENSG00000081760.17	AACS	1588.09	-0.123791	0.0740132	-1.67255	0.094415	0.208696
ENSG00000081791.9	DELE1	3977.43	-0.110445	0.0423235	-2.60953	0.00906654	0.0336841
ENSG00000081800.9	SLC13A1	6491.52	-0.375483	0.206836	-1.81537	0.0694672	0.166107
ENSG00000081803.16	CADPS2	2893.24	-0.0606313	0.0731057	-0.829365	0.406898	0.585272
ENSG00000081818.4	PCDHB4	128.472	0.566973	0.162511	3.48882	0.000485158	0.00299162
ENSG00000081842.18	PCDHA6	79.339	0.773716	0.173222	4.46661	7.9467e-06	9.20448e-05
ENSG00000081853.15	PCDHGA2	160.797	0.28134	0.126561	2.22297	0.026218	0.0782839
ENSG00000081870.11	HSPB11	309.963	0.129767	0.0863191	1.50334	0.13275	0.268182
ENSG00000081913.14	PHLPP1	1481.2	-0.289707	0.055115	-5.25641	1.46897e-07	2.96678e-06
ENSG00000081923.15	ATP8B1	1717.02	0.188589	0.0738314	2.55432	0.0106396	0.038197
ENSG00000081985.12	IL12RB2	190.228	0.478796	0.176981	2.70535	0.00682323	0.0268046
ENSG00000082014.16	SMARCD3	1173.59	0.653626	0.121094	5.39767	6.75107e-08	1.51179e-06
ENSG00000082068.9	WDR70	1168.72	0.0517731	0.0581973	0.889614	0.373673	0.553086
ENSG00000082074.18	FYB1	923.703	2.00101	0.224084	8.92974	4.26997e-19	1.74813e-16
ENSG00000082126.18	MPP4	18.3417	0.340694	0.236421	1.44105	0.149571	0.292113
ENSG00000082146.13	STRADB	2454.52	-0.503328	0.17401	-2.89253	0.00382154	0.0166823
ENSG00000082153.18	BZW1	2489.67	0.0878164	0.0920268	0.954248	0.339958	0.519417
ENSG00000082175.15	PGR	574.254	0.135843	0.149436	0.909038	0.36333	0.542987
ENSG00000082196.20	C1QTNF3	201.973	0.400356	0.13175	3.03875	0.00237564	0.0113018
ENSG00000082212.13	ME2	1154.7	0.259772	0.0592941	4.38108	1.18094e-05	0.000128848
ENSG00000082213.18	C5orf22	567.187	-0.108502	0.0819628	-1.3238	0.185571	0.341631
ENSG00000082258.13	CCNT2	1659.59	0.0672839	0.0571903	1.17649	0.239399	0.40795
ENSG00000082269.16	FAM135A	1148.93	-0.101211	0.0901086	-1.12321	0.261347	0.433378
ENSG00000082293.13	COL19A1	872.503	-0.845855	0.2026	-4.175	2.9798e-05	0.000282723
ENSG00000082397.17	EPB41L3	5534.4	-0.838059	0.159127	-5.26661	1.38963e-07	2.82217e-06
ENSG00000082438.17	COBLL1	8689.53	-0.281171	0.111814	-2.51464	0.0119153	0.041757
ENSG00000082458.12	DLG3	1499.04	0.172992	0.0863034	2.00447	0.04502	0.119623
ENSG00000082482.13	KCNK2	16.5058	0.669252	0.539249	1.24108	0.214575	0.37777
ENSG00000082497.12	SERTAD4	212.087	0.71391	0.150002	4.75933	1.94238e-06	2.76439e-05
ENSG00000082512.15	TRAF5	825.675	0.725269	0.136402	5.31713	1.05417e-07	2.22227e-06
ENSG00000082515.18	MRPL22	577.876	0.0756247	0.151017	0.50077	0.616533	0.760271
ENSG00000082516.9	GEMIN5	1232.31	-0.0651273	0.0650753	-1.0008	0.316924	0.495015
ENSG00000082556.13	OPRK1	1.14811	1.20162	0.810258	1.48301	0.138072	0.27588
ENSG00000082641.16	NFE2L1	21974.1	-0.457063	0.0906794	-5.04043	4.64481e-07	8.09995e-06
ENSG00000082684.16	SEMA5B	632.762	-0.408792	0.181806	-2.2485	0.0245441	0.074381
ENSG00000082701.16	GSK3B	3383.35	0.0130456	0.0345504	0.377582	0.705741	0.824532
ENSG00000082781.12	ITGB5	5787.28	-0.00760538	0.059552	-0.12771	0.898379	0.944512
ENSG00000082805.20	ERC1	5748.95	0.0825594	0.0454539	1.81633	0.069319	0.165846
ENSG00000082898.17	XPO1	4393.62	-0.0671032	0.0571396	-1.17437	0.240246	0.40885
ENSG00000082929.8	LINC01587	59.4894	0.160387	0.133733	1.1993	0.23041	0.397475
ENSG00000082996.19	RNF13	1509.13	-0.211578	0.093653	-2.25917	0.0238727	0.072759
ENSG00000083067.22	TRPM3	10484.3	-0.812658	0.173149	-4.6934	2.687e-06	3.65776e-05
ENSG00000083093.10	PALB2	652.097	-0.0402195	0.0552186	-0.728369	0.466388	0.638515
ENSG00000083097.14	DOP1A	2475.5	-0.0982217	0.052989	-1.85362	0.0637929	0.155801
ENSG00000083099.11	LYRM2	1096.59	0.0693975	0.0616272	1.12609	0.260129	0.432086
ENSG00000083123.15	BCKDHB	1474.89	-0.506346	0.121669	-4.16166	3.15947e-05	0.000297643
ENSG00000083168.11	KAT6A	5477.67	0.0737095	0.0548521	1.34379	0.179018	0.333307
ENSG00000083223.18	TUT7	1776.28	0.175436	0.0751813	2.3335	0.0196217	0.0623674
ENSG00000083290.20	ULK2	1345.57	0.104374	0.062543	1.66883	0.0951503	0.209922
ENSG00000083307.12	GRHL2	920.022	0.0356878	0.148583	0.240188	0.810184	0.891374
ENSG00000083312.17	TNPO1	3863.06	-0.0791074	0.0624486	-1.26676	0.205241	0.366292
ENSG00000083444.17	PLOD1	5590.35	-0.417727	0.132923	-3.14263	0.00167435	0.00845297
ENSG00000083454.22	P2RX5	108.877	3.27719	0.463096	7.0767	1.47632e-12	1.06193e-10
ENSG00000083457.12	ITGAE	300.164	0.635657	0.123382	5.15194	2.57805e-07	4.86574e-06
ENSG00000083520.15	DIS3	1310.95	-0.126809	0.0782212	-1.62116	0.104983	0.225888
ENSG00000083535.16	PIBF1	530.166	-0.197846	0.11036	-1.79273	0.0730169	0.172419
ENSG00000083544.15	TDRD3	1368.96	-0.124398	0.0656472	-1.89495	0.0580996	0.145254
ENSG00000083622.8	AC000061.1	2.92433	0.267834	0.474151	0.56487	0.572162	0.726993
ENSG00000083635.8	NUFIP1	229.313	-0.33591	0.0943366	-3.56076	0.000369777	0.00237514
ENSG00000083642.19	PDS5B	1637.78	-0.133433	0.0812388	-1.64248	0.100491	0.2185
ENSG00000083720.13	OXCT1	1513.57	-0.18241	0.129734	-1.40603	0.159715	0.306566
ENSG00000083750.12	RRAGB	809.027	-0.0321251	0.0541775	-0.59296	0.553208	0.711734
ENSG00000083782.8	EPYC	0.313779	1.10469	1.53851	0.718025	0.472742	NA
ENSG00000083799.17	CYLD	2282.04	0.416836	0.0966947	4.31084	1.62633e-05	0.000168862
ENSG00000083807.10	SLC27A5	394.658	-0.039017	0.1283	-0.304106	0.761047	0.86071
ENSG00000083812.12	ZNF324	903.612	-0.0559795	0.07925	-0.706366	0.479961	0.650703
ENSG00000083814.13	ZNF671	695.012	0.141335	0.0748954	1.8871	0.059147	0.147186
ENSG00000083817.9	ZNF416	273.658	0.325921	0.112007	2.90984	0.00361617	0.0159302
ENSG00000083828.16	ZNF586	1676.16	-0.127688	0.0585081	-2.18241	0.0290794	0.0849973
ENSG00000083838.16	ZNF446	477.935	-0.105576	0.0667612	-1.58139	0.113788	0.239644
ENSG00000083844.10	ZNF264	2938.71	0.0903357	0.0319404	2.82826	0.00468023	0.0197156
ENSG00000083845.9	RPS5	7067.46	0.443865	0.219228	2.02467	0.0429008	0.115232
ENSG00000083857.14	FAT1	34429.2	0.037306	0.0837769	0.445302	0.656101	0.789957
ENSG00000083896.12	YTHDC1	66.9621	0.459598	0.570765	0.805233	0.420685	0.598096
ENSG00000083937.9	CHMP2B	566.277	-0.199033	0.108391	-1.83625	0.0663207	0.160254
ENSG00000084070.12	SMAP2	1644.47	0.764344	0.142829	5.35147	8.72404e-08	1.89849e-06
ENSG00000084072.17	PPIE	1341.32	0.0546807	0.0783764	0.697669	0.485385	0.655531
ENSG00000084073.9	ZMPSTE24	1315.3	-0.249166	0.101169	-2.46287	0.013783	0.0469281
ENSG00000084090.13	STARD7	5830.82	-0.27327	0.0733454	-3.72579	0.000194703	0.00138618
ENSG00000084092.7	NOA1	881.361	0.11272	0.0816699	1.38019	0.167529	0.317476
ENSG00000084093.18	REST	2514.68	-0.0296947	0.0549812	-0.540088	0.589136	0.740334
ENSG00000084110.11	HAL	45.404	0.53274	0.251536	2.11795	0.0341794	0.0965603
ENSG00000084112.15	SSH1	4380.94	0.118941	0.0529428	2.24659	0.0246662	0.0746714
ENSG00000084207.18	GSTP1	9506.04	0.770754	0.189972	4.0572	4.96637e-05	0.000437226
ENSG00000084234.17	APLP2	24013.1	-0.331131	0.105742	-3.13149	0.00173919	0.00873005
ENSG00000084444.14	FAM234B	804.861	-0.518597	0.0838872	-6.18208	6.32639e-10	2.41196e-08
ENSG00000084453.16	SLCO1A2	35.3152	0.496307	0.534796	0.92803	0.353392	0.532832
ENSG00000084463.8	WBP11	1663.25	-0.134554	0.0683678	-1.96808	0.0490583	0.127844
ENSG00000084623.11	EIF3I	3309.26	0.0925388	0.11766	0.786496	0.431577	0.607957
ENSG00000084628.10	NKAIN1	6.516	0.880148	0.422142	2.08496	0.037073	0.102754
ENSG00000084636.18	COL16A1	2761.72	1.65107	0.227289	7.26418	3.75306e-13	3.05021e-11
ENSG00000084652.16	TXLNA	4179.27	0.17331	0.0663541	2.6119	0.00900411	0.0335118
ENSG00000084674.15	APOB	164.275	-1.07113	0.318461	-3.36345	0.000769761	0.00443453
ENSG00000084676.15	NCOA1	4762.1	-0.120631	0.0312042	-3.86585	0.000110701	0.000859057
ENSG00000084693.16	AGBL5	2573.5	-0.00632747	0.0999042	-0.0633354	0.949499	0.972841
ENSG00000084710.14	EFR3B	222.174	0.238858	0.118583	2.01427	0.0439812	0.117507
ENSG00000084731.15	KIF3C	449.963	1.16655	0.152004	7.67449	1.66079e-14	1.85811e-12
ENSG00000084733.11	RAB10	2701.51	-0.0748826	0.0788482	-0.949705	0.342262	0.521899
ENSG00000084734.9	GCKR	12.1441	1.21641	0.46755	2.60166	0.00927732	0.0343071
ENSG00000084754.12	HADHA	9727.05	-0.358862	0.0931679	-3.85178	0.000117263	0.000901672
ENSG00000084764.12	MAPRE3	889.192	-0.372116	0.0758808	-4.90396	9.39257e-07	1.48713e-05
ENSG00000084774.14	CAD	2865.02	0.368279	0.0931004	3.95572	7.63053e-05	0.000627488
ENSG00000085063.17	CD59	13787.8	0.0892743	0.0916262	0.974331	0.329892	0.508632
ENSG00000085117.12	CD82	1077.57	0.535967	0.107529	4.98441	6.21503e-07	1.04171e-05
ENSG00000085185.15	BCORL1	1741.34	-0.2404	0.121564	-1.97755	0.0479793	0.125712
ENSG00000085224.22	ATRX	4301.86	-0.192861	0.101003	-1.90945	0.0562036	0.141766
ENSG00000085231.14	AK6	0	NA	NA	NA	NA	NA
ENSG00000085265.11	FCN1	570.583	2.61394	0.35538	7.35535	1.90428e-13	1.6486e-11
ENSG00000085274.15	MYNN	391.038	-0.0327127	0.0722142	-0.452995	0.650552	0.785851
ENSG00000085276.19	MECOM	5854.72	-0.137298	0.084455	-1.6257	0.104015	0.224357
ENSG00000085365.18	SCAMP1	992.839	-0.210819	0.0810609	-2.60074	0.0093022	0.0343701
ENSG00000085377.14	PREP	974.929	0.0707022	0.0471877	1.49832	0.134051	0.270005
ENSG00000085382.12	HACE1	935.939	-0.374292	0.0764803	-4.89397	9.88232e-07	1.54941e-05
ENSG00000085415.16	SEH1L	1162.72	-0.10688	0.0699153	-1.5287	0.126338	0.25864
ENSG00000085433.15	WDR47	778.717	-0.0794335	0.0606484	-1.30974	0.190284	0.34752
ENSG00000085449.15	WDFY1	750.309	-0.0816679	0.0683677	-1.19454	0.232267	0.399823
ENSG00000085465.13	OVGP1	223.709	0.293078	0.114489	2.55988	0.0104708	0.0377021
ENSG00000085491.17	SLC25A24	905.101	0.1082	0.0694525	1.55789	0.119259	0.248159
ENSG00000085511.20	MAP3K4	2256.37	-0.0165317	0.0559561	-0.295441	0.767657	0.865474
ENSG00000085514.16	PILRA	270.263	0.56682	0.143197	3.95832	7.54773e-05	0.000622124
ENSG00000085552.17	IGSF9	186.362	-0.623329	0.251471	-2.47873	0.0131853	0.0453086
ENSG00000085563.15	ABCB1	5037.72	-0.385511	0.125882	-3.06247	0.00219518	0.0105952
ENSG00000085644.14	ZNF213	624.972	-0.0744509	0.0964011	-0.772304	0.439935	0.615102
ENSG00000085662.14	AKR1B1	2270.34	0.45935	0.179299	2.56192	0.0104095	0.0375359
ENSG00000085719.13	CPNE3	3188.42	-0.338763	0.0688494	-4.92035	8.63891e-07	1.38317e-05
ENSG00000085721.13	RRN3	228.138	-0.10375	0.166348	-0.623689	0.532832	0.695951
ENSG00000085733.16	CTTN	8659.41	0.0527487	0.0657122	0.802723	0.422135	0.599348
ENSG00000085741.13	WNT11	44.5012	0.765269	0.283085	2.70332	0.00686504	0.0269399
ENSG00000085760.15	MTIF2	990.194	-0.285229	0.0935853	-3.0478	0.00230524	0.011028
ENSG00000085788.14	DDHD2	2078.07	-0.000919423	0.046066	-0.0199588	0.984076	0.992059
ENSG00000085831.15	TTC39A	1133.05	1.05645	0.184471	5.72695	1.02253e-08	2.86217e-07
ENSG00000085832.17	EPS15	3800.44	-0.0525363	0.046323	-1.13413	0.25674	0.428318
ENSG00000085840.13	ORC1	88.754	0.198554	0.129373	1.53474	0.124849	0.256526
ENSG00000085871.9	MGST2	1234.91	-0.179966	0.174894	-1.029	0.30348	0.480787
ENSG00000085872.15	CHERP	1828.37	-0.222564	0.14363	-1.54956	0.121246	0.251277
ENSG00000085978.22	ATG16L1	1389.51	0.128212	0.0592183	2.16506	0.0303827	0.0878802
ENSG00000085982.13	USP40	3468.95	-0.296369	0.0678013	-4.37115	1.23594e-05	0.000133782
ENSG00000085998.14	POMGNT1	4697.33	-0.241775	0.0726275	-3.32897	0.000871682	0.00491147
ENSG00000085999.13	RAD54L	94.4068	0.827578	0.183898	4.50019	6.78917e-06	8.0315e-05
ENSG00000086015.22	MAST2	3154.92	-0.202849	0.0672339	-3.01707	0.00255229	0.0119839
ENSG00000086061.16	DNAJA1	3621.25	0.0792146	0.1134	0.69854	0.48484	0.655056
ENSG00000086062.12	B4GALT1	6371.63	0.177986	0.099374	1.79108	0.0732809	0.172895
ENSG00000086065.14	CHMP5	1229.23	0.0487066	0.118538	0.410896	0.681149	0.807664
ENSG00000086102.19	NFX1	3016.7	0.0353805	0.0435366	0.812662	0.416412	0.594159
ENSG00000086159.13	AQP6	2010.61	-0.968312	0.268881	-3.60126	0.000316673	0.00207854
ENSG00000086189.10	DIMT1	253.739	0.263137	0.0751913	3.49957	0.000466004	0.00289106
ENSG00000086200.16	IPO11	761.938	-0.0144205	0.0530378	-0.271891	0.785706	0.876618
ENSG00000086205.18	FOLH1	1098.96	-0.881007	0.277931	-3.16987	0.00152505	0.00782093
ENSG00000086232.13	EIF2AK1	3487.59	-0.189008	0.0602547	-3.13681	0.00170796	0.0085959
ENSG00000086288.12	NME8	22.4739	1.72273	0.321986	5.35031	8.78044e-08	1.90886e-06
ENSG00000086289.12	EPDR1	906.675	0.0207835	0.0911908	0.227913	0.819714	0.897792
ENSG00000086300.16	SNX10	537.141	0.309589	0.119254	2.59604	0.00943049	0.034727
ENSG00000086475.15	SEPHS1	2182.35	-0.171133	0.117365	-1.45813	0.144806	0.285429
ENSG00000086504.17	MRPL28	1560.79	-0.0650794	0.135721	-0.47951	0.631576	0.77176
ENSG00000086506.3	HBQ1	6.294	1.52481	0.50067	3.04553	0.00232268	0.0110909
ENSG00000086544.3	ITPKC	1203.33	0.102037	0.108703	0.938674	0.347898	0.527482
ENSG00000086548.9	CEACAM6	0.827178	2.65401	1.02276	2.59496	0.00946018	0.0348187
ENSG00000086570.12	FAT2	536.348	-0.318096	0.171627	-1.85341	0.0638233	0.155827
ENSG00000086589.12	RBM22	1375.71	0.113381	0.053985	2.10024	0.035708	0.099791
ENSG00000086598.11	TMED2	3398.81	0.170573	0.0994794	1.71465	0.0864091	0.195458
ENSG00000086619.14	ERO1B	823.746	-0.336614	0.103553	-3.25064	0.00115144	0.00618895
ENSG00000086666.19	ZFAND6	1690.05	-0.0413908	0.0897042	-0.461415	0.644501	0.78129
ENSG00000086696.11	HSD17B2	75.2053	0.66735	0.306569	2.17684	0.0294928	0.0858845
ENSG00000086712.13	TXLNG	774.577	-0.0428228	0.0924868	-0.463015	0.643354	0.780376
ENSG00000086717.18	PPEF1	9.28568	0.101522	0.306298	0.331448	0.740306	0.847567
ENSG00000086730.17	LAT2	489.967	1.70891	0.197573	8.64947	5.17373e-18	1.52108e-15
ENSG00000086758.16	HUWE1	31491.6	-0.170524	0.0325492	-5.23896	1.61481e-07	3.23449e-06
ENSG00000086827.9	ZW10	557.195	-0.0973136	0.0828075	-1.17518	0.239923	0.408482
ENSG00000086848.15	ALG9	364.721	0.0103954	0.0512869	0.202691	0.839377	0.909985
ENSG00000086967.10	MYBPC2	77.8156	2.86226	0.568217	5.03726	4.72253e-07	8.23219e-06
ENSG00000086991.13	NOX4	6794.44	-0.653904	0.226451	-2.88762	0.00388169	0.016901
ENSG00000087008.16	ACOX3	1406.52	-0.177134	0.0579205	-3.05822	0.00222654	0.0107218
ENSG00000087053.19	MTMR2	1520.7	0.0386891	0.0557822	0.693573	0.48795	0.657737
ENSG00000087074.8	PPP1R15A	1892.27	0.27877	0.168974	1.64979	0.0989868	0.216166
ENSG00000087076.9	HSD17B14	2718.93	-0.62413	0.240934	-2.59046	0.00958478	0.035168
ENSG00000087077.14	TRIP6	3837.79	-0.0630352	0.0963132	-0.654481	0.512802	0.67848
ENSG00000087085.15	ACHE	180.508	0.830892	0.185708	4.47418	7.67043e-06	8.92696e-05
ENSG00000087086.15	FTL	121770	-0.256238	0.268125	-0.955666	0.339241	0.518799
ENSG00000087087.20	SRRT	3575.3	0.0154871	0.0815873	0.189823	0.849448	0.915757
ENSG00000087088.20	BAX	1445.52	0.611856	0.138002	4.43366	9.26454e-06	0.000104777
ENSG00000087095.13	NLK	1454.53	-0.152379	0.0653666	-2.33114	0.0197458	0.0627164
ENSG00000087111.21	PIGS	2961.39	-0.036073	0.0582398	-0.619387	0.535661	0.698339
ENSG00000087116.16	ADAMTS2	971.457	1.37008	0.220714	6.2075	5.38338e-10	2.09435e-08
ENSG00000087128.10	TMPRSS11E	0.136645	0.34942	2.35766	0.148206	0.88218	NA
ENSG00000087152.15	ATXN7L3	2575.22	0.207217	0.066219	3.12926	0.00175244	0.00878549
ENSG00000087157.19	PGS1	1850.61	0.260377	0.0784058	3.32088	0.000897328	0.00503514
ENSG00000087191.13	PSMC5	3322.1	-0.058369	0.1249	-0.467326	0.640266	0.778427
ENSG00000087206.17	UIMC1	1342.01	0.202092	0.0603126	3.35075	0.000805923	0.00460471
ENSG00000087237.12	CETP	265.473	0.389737	0.16661	2.33922	0.0193241	0.0616181
ENSG00000087245.13	MMP2	2689.92	0.844155	0.161467	5.22804	1.7132e-07	3.41285e-06
ENSG00000087250.9	MT3	22.9122	-0.852531	0.404037	-2.11003	0.0348557	0.0979887
ENSG00000087253.13	LPCAT2	715.155	-0.0952791	0.117969	-0.807665	0.419283	0.596762
ENSG00000087258.15	GNAO1	428.224	0.592391	0.166459	3.55878	0.000372576	0.00239031
ENSG00000087263.17	OGFOD1	1057.01	0.068472	0.0543461	1.25992	0.207697	0.36934
ENSG00000087266.17	SH3BP2	9076.5	-0.291204	0.129201	-2.25388	0.0242039	0.0735945
ENSG00000087269.16	NOP14	1356.98	-0.0707708	0.0572759	-1.23561	0.216602	0.380513
ENSG00000087274.17	ADD1	13237.8	-0.197804	0.0549436	-3.60013	0.000318054	0.00208493
ENSG00000087299.12	L2HGDH	1550.85	-0.775104	0.142227	-5.44976	5.04382e-08	1.16781e-06
ENSG00000087301.9	TXNDC16	288.567	-0.0374736	0.114245	-0.32801	0.742904	0.849225
ENSG00000087302.9	RTRAF	1361.88	0.264859	0.0876172	3.02291	0.00250359	0.0117952
ENSG00000087303.18	NID2	1668.38	0.639164	0.115979	5.51103	3.56742e-08	8.62441e-07
ENSG00000087338.5	GMCL1	557.958	-0.112149	0.0655531	-1.71081	0.0871168	0.196703
ENSG00000087365.16	SF3B2	5909.19	0.00274572	0.0579451	0.0473849	0.962206	0.979673
ENSG00000087448.11	KLHL42	1263.57	-0.118597	0.0682598	-1.73743	0.0823107	0.188514
ENSG00000087460.25	GNAS	17648.3	0.107802	0.0551643	1.95421	0.0506769	0.131133
ENSG00000087470.18	DNM1L	1984.29	-0.179661	0.0754807	-2.38022	0.0173022	0.0563484
ENSG00000087494.16	PTHLH	30.6636	-1.03858	0.257995	-4.02559	5.68331e-05	0.00048994
ENSG00000087495.17	PHACTR3	160.801	1.22104	0.223154	5.47174	4.4564e-08	1.04674e-06
ENSG00000087502.18	ERGIC2	732.306	0.0575337	0.0737216	0.780418	0.435145	0.61096
ENSG00000087510.7	TFAP2C	28.9535	0.975163	0.44364	2.1981	0.0279422	0.0823602
ENSG00000087586.17	AURKA	149.898	0.457253	0.125968	3.62991	0.00028352	0.00189327
ENSG00000087589.16	CASS4	186.864	0.747831	0.170165	4.39475	1.10902e-05	0.000122311
ENSG00000087842.11	PIR	323.308	0.00698682	0.115616	0.0604312	0.951812	0.974048
ENSG00000087884.14	AAMDC	244.913	0.0886324	0.10491	0.84484	0.3982	0.577203
ENSG00000087903.13	RFX2	494.255	0.416361	0.0900725	4.6225	3.79136e-06	4.93975e-05
ENSG00000087995.16	METTL2A	665.96	0.00685133	0.0731016	0.0937235	0.925329	0.95893
ENSG00000088002.12	SULT2B1	19.298	0.750669	0.452536	1.6588	0.0971553	0.213215
ENSG00000088035.18	ALG6	212.859	-0.0808309	0.128408	-0.629485	0.529031	0.692673
ENSG00000088038.19	CNOT3	178.659	-0.0294897	0.208092	-0.141715	0.887305	0.938371
ENSG00000088053.11	GP6	0.0520962	-0.703963	3.54312	-0.198685	0.842509	NA
ENSG00000088179.9	PTPN4	2108.66	-0.297902	0.0750828	-3.96765	7.2584e-05	0.000602656
ENSG00000088205.13	DDX18	1670.35	-0.0174117	0.0559084	-0.311433	0.755471	0.857629
ENSG00000088247.17	KHSRP	5210.56	-0.112438	0.0887964	-1.26624	0.205427	0.366586
ENSG00000088256.9	GNA11	3690.66	-0.338335	0.113517	-2.98047	0.0028781	0.0132255
ENSG00000088280.19	ASAP3	2401.45	-0.355413	0.0808599	-4.39542	1.10558e-05	0.000122023
ENSG00000088298.13	EDEM2	1396.73	0.160534	0.0710626	2.25906	0.0238799	0.0727693
ENSG00000088305.18	DNMT3B	635.218	-0.00962838	0.070655	-0.136273	0.891605	0.940579
ENSG00000088320.4	REM1	78.4834	0.861419	0.19239	4.47746	7.55372e-06	8.81455e-05
ENSG00000088325.16	TPX2	94.0176	2.04039	0.272606	7.48477	7.16738e-14	6.91573e-12
ENSG00000088340.17	FER1L4	582.993	1.43632	0.312518	4.59597	4.30747e-06	5.49005e-05
ENSG00000088356.6	PDRG1	481.347	0.296419	0.135381	2.18952	0.0285589	0.0837384
ENSG00000088367.23	EPB41L1	9047.28	-0.280147	0.111307	-2.51688	0.01184	0.0415461
ENSG00000088386.17	SLC15A1	820.337	-0.270817	0.186605	-1.45129	0.1467	0.288036
ENSG00000088387.19	DOCK9	3311.38	0.167266	0.0587607	2.84656	0.00441941	0.0188044
ENSG00000088448.14	ANKRD10	3779.14	0.243631	0.0544325	4.47583	7.61133e-06	8.8676e-05
ENSG00000088451.11	TGDS	217.743	-0.0738286	0.0972333	-0.759294	0.447677	0.622194
ENSG00000088538.13	DOCK3	395.023	-0.249305	0.151254	-1.64826	0.0993003	0.216685
ENSG00000088543.15	C3orf18	526.518	-0.0843509	0.104955	-0.80369	0.421576	0.598955
ENSG00000088682.14	COQ9	3685.62	-0.29286	0.110492	-2.6505	0.00803718	0.0305735
ENSG00000088726.16	TMEM40	5.3417	1.12926	0.733946	1.53861	0.1239	0.255295
ENSG00000088727.12	KIF9	425.656	-0.0562806	0.096536	-0.583001	0.559893	0.7174
ENSG00000088756.12	ARHGAP28	995.276	-0.835919	0.178034	-4.69528	2.66247e-06	3.62954e-05
ENSG00000088766.12	CRLS1	416.51	-0.155758	0.0939039	-1.6587	0.0971766	0.213251
ENSG00000088782.5	DEFB127	0.116596	-0.703967	2.83116	-0.24865	0.803632	NA
ENSG00000088808.18	PPP1R13B	2908.26	-0.103026	0.0776984	-1.32598	0.184847	0.340609
ENSG00000088812.18	ATRN	5547.96	-0.185735	0.0445224	-4.17172	3.02308e-05	0.000286395
ENSG00000088826.18	SMOX	315.599	1.48266	0.205991	7.19773	6.12253e-13	4.78935e-11
ENSG00000088827.12	SIGLEC1	1555.7	1.79757	0.276187	6.50854	7.5885e-11	3.657e-09
ENSG00000088832.17	FKBP1A	3316.41	0.322457	0.0901766	3.57583	0.000349113	0.00226131
ENSG00000088833.17	NSFL1C	2512.86	0.0540261	0.069215	0.780554	0.435065	0.610907
ENSG00000088836.14	SLC4A11	396.876	-0.703869	0.214361	-3.28356	0.00102503	0.00561844
ENSG00000088854.12	C20orf194	4818.25	-0.102823	0.0492585	-2.08742	0.0368504	0.102305
ENSG00000088876.13	ZNF343	675.683	0.114252	0.066058	1.72958	0.0837062	0.190832
ENSG00000088881.21	EBF4	580.348	0.458158	0.164671	2.78227	0.00539801	0.0221596
ENSG00000088882.8	CPXM1	562.069	1.79221	0.340249	5.26735	1.3841e-07	2.81223e-06
ENSG00000088888.18	MAVS	11322.5	-0.121126	0.0692013	-1.75034	0.0800601	0.184595
ENSG00000088899.15	LZTS3	3818.63	-0.570209	0.117364	-4.85848	1.1829e-06	1.81118e-05
ENSG00000088926.14	F11	1113.45	-1.30198	0.22863	-5.6947	1.23589e-08	3.37486e-07
ENSG00000088930.8	XRN2	2544.09	0.100432	0.0633237	1.58601	0.112738	0.237947
ENSG00000088970.16	KIZ	1076.8	0.120071	0.0848692	1.41477	0.157135	0.302982
ENSG00000088986.11	DYNLL1	3640.27	0.36781	0.174687	2.10554	0.0352446	0.0988342
ENSG00000088992.18	TESC	422.109	1.29406	0.223084	5.80078	6.60061e-09	1.95898e-07
ENSG00000089006.16	SNX5	4909.91	-0.38415	0.106769	-3.59795	0.00032074	0.00210051
ENSG00000089009.15	RPL6	11598.1	0.547979	0.176032	3.11295	0.0018523	0.00920392
ENSG00000089012.14	SIRPG	69.4379	3.14597	0.379566	8.28835	1.14833e-16	2.30751e-14
ENSG00000089022.14	MAPKAPK5	1981.72	-0.0535337	0.0406472	-1.31703	0.187827	0.344511
ENSG00000089041.17	P2RX7	243.783	1.22286	0.169673	7.20713	5.71417e-13	4.51832e-11
ENSG00000089048.14	ESF1	298.96	-0.502891	0.196409	-2.56043	0.0104542	0.0376642
ENSG00000089050.16	RBBP9	1222.99	-0.283575	0.0648412	-4.37337	1.22342e-05	0.000132689
ENSG00000089053.13	ANAPC5	4999.51	-0.0465535	0.0355524	-1.30943	0.190388	0.347679
ENSG00000089057.15	SLC23A2	2499.84	0.214224	0.0802584	2.66917	0.00760382	0.0292392
ENSG00000089060.11	SLC8B1	1893.46	0.20174	0.081252	2.48289	0.0130321	0.0448916
ENSG00000089063.15	TMEM230	2507.28	-0.0648188	0.0859774	-0.753906	0.450906	0.624957
ENSG00000089091.16	DZANK1	437.941	0.118111	0.0813557	1.45179	0.146561	0.287864
ENSG00000089094.19	KDM2B	1554.63	0.518121	0.116094	4.46295	8.08408e-06	9.3266e-05
ENSG00000089101.19	CFAP61	110.201	-0.0603061	0.144085	-0.418546	0.675548	0.80376
ENSG00000089116.4	LHX5	0.131862	0.166225	2.7762	0.059875	0.952255	NA
ENSG00000089123.16	TASP1	605.386	0.0379052	0.0836971	0.452886	0.650631	0.785924
ENSG00000089127.13	OAS1	1060.18	0.561735	0.166369	3.37645	0.00073428	0.00425909
ENSG00000089154.11	GCN1	8340.86	0.0147448	0.0509649	0.289314	0.772341	0.868141
ENSG00000089157.16	RPLP0	21751.5	0.62053	0.210951	2.94158	0.00326538	0.0146441
ENSG00000089159.16	PXN	4446.21	-0.114402	0.122266	-0.935678	0.349439	0.528995
ENSG00000089163.4	SIRT4	127.755	-0.185918	0.138666	-1.34076	0.179998	0.33446
ENSG00000089169.15	RPH3A	5.71494	0.933762	0.633289	1.47446	0.140357	0.279209
ENSG00000089177.18	KIF16B	2417.71	-0.501452	0.0843197	-5.94703	2.73057e-09	8.96879e-08
ENSG00000089195.15	TRMT6	330.308	0.207234	0.0867323	2.38935	0.0168782	0.0552712
ENSG00000089199.10	CHGB	135.182	0.114345	0.23424	0.488154	0.625441	0.766937
ENSG00000089220.5	PEBP1	24435.3	-0.469746	0.18089	-2.59686	0.00940812	0.0346562
ENSG00000089225.20	TBX5	0.359551	0.8626	1.73823	0.496252	0.619717	NA
ENSG00000089234.16	BRAP	1041.25	-0.0189327	0.055849	-0.338999	0.73461	0.843898
ENSG00000089248.7	ERP29	3924.55	0.111454	0.136786	0.814808	0.415182	0.592908
ENSG00000089250.19	NOS1	1630.16	-0.823174	0.162674	-5.06027	4.18655e-07	7.40096e-06
ENSG00000089280.19	FUS	8288.57	0.244361	0.0537384	4.54723	5.43565e-06	6.6624e-05
ENSG00000089289.16	IGBP1	1705.7	0.0812675	0.149725	0.542777	0.587283	0.739246
ENSG00000089327.15	FXYD5	614.542	1.65053	0.191943	8.59905	8.03756e-18	2.20058e-15
ENSG00000089335.21	ZNF302	964.119	-0.0519807	0.0698662	-0.744003	0.456874	0.629723
ENSG00000089351.14	GRAMD1A	2396.05	0.529205	0.115034	4.60041	4.21652e-06	5.40084e-05
ENSG00000089356.18	FXYD3	12.3084	0.764643	0.378332	2.02109	0.0432706	0.115969
ENSG00000089472.16	HEPH	733.356	0.7022	0.11276	6.22739	4.74266e-10	1.87453e-08
ENSG00000089486.17	CDIP1	253.752	-0.498449	0.148061	-3.36651	0.000761272	0.00439082
ENSG00000089505.17	CMTM1	154.11	0.313081	0.125016	2.50433	0.0122683	0.0428024
ENSG00000089558.9	KCNH4	35.6568	-0.0445977	0.233222	-0.191224	0.84835	0.915183
ENSG00000089597.18	GANAB	11757	-0.162477	0.0802395	-2.0249	0.0428774	0.115183
ENSG00000089639.11	GMIP	799.067	1.84914	0.214783	8.60932	7.34932e-18	2.06375e-15
ENSG00000089682.16	RBM41	793.532	-0.19617	0.0617301	-3.17786	0.00148366	0.00763905
ENSG00000089685.15	BIRC5	48.5431	1.96086	0.274708	7.13798	9.47125e-13	7.08017e-11
ENSG00000089692.9	LAG3	83.5013	0.221633	0.247438	0.89571	0.370408	0.550036
ENSG00000089693.10	MLF2	5306.51	-0.197724	0.108746	-1.81822	0.0690301	0.165313
ENSG00000089723.10	OTUB2	1.90438	0.402891	0.542879	0.742138	0.458004	0.630723
ENSG00000089737.17	DDX24	100.896	0.541414	0.471506	1.14827	0.250859	0.421556
ENSG00000089775.11	ZBTB25	1248.97	0.292048	0.0682452	4.2794	1.87399e-05	0.000190424
ENSG00000089818.18	NECAP1	1022.38	-0.108208	0.0617248	-1.75307	0.0795902	0.183789
ENSG00000089820.16	ARHGAP4	1733.53	1.05839	0.173125	6.11342	9.75186e-10	3.5778e-08
ENSG00000089847.12	ANKRD24	395.31	-0.810514	0.195645	-4.14279	3.43106e-05	0.000319721
ENSG00000089876.12	DHX32	1083.25	-0.0156093	0.0678256	-0.230139	0.817983	0.896622
ENSG00000089902.10	RCOR1	1487.24	0.0538873	0.0531156	1.01453	0.310331	0.488005
ENSG00000089916.18	GPATCH2L	4379.55	-0.0871014	0.0542548	-1.60542	0.108402	0.231113
ENSG00000090006.18	LTBP4	6995.97	0.270548	0.203251	1.33111	0.183154	0.338405
ENSG00000090013.11	BLVRB	1628.57	-0.145538	0.160118	-0.908937	0.363383	0.543029
ENSG00000090020.11	SLC9A1	1619.54	0.0612248	0.158982	0.385106	0.700159	0.82037
ENSG00000090054.15	SPTLC1	1687.44	-0.0941598	0.0728269	-1.29293	0.196036	0.35499
ENSG00000090060.18	PAPOLA	4550.41	-0.009297	0.0548938	-0.169363	0.865511	0.925355
ENSG00000090061.17	CCNK	435.654	-0.170787	0.0620888	-2.75068	0.00594714	0.0239758
ENSG00000090097.21	PCBP4	950.027	0.317505	0.0750342	4.23147	2.32171e-05	0.000228294
ENSG00000090104.12	RGS1	110.2	-0.330488	0.662867	-0.498574	0.618079	0.761555
ENSG00000090238.12	YPEL3	2080.99	0.243572	0.11366	2.14298	0.0321146	0.0918884
ENSG00000090263.16	MRPS33	763.514	0.0125789	0.13588	0.0925741	0.926242	0.959515
ENSG00000090266.13	NDUFB2	2489.82	0.1727	0.209878	0.822857	0.410589	0.588585
ENSG00000090273.14	NUDC	2222.54	0.0584921	0.0847869	0.689872	0.490274	0.659652
ENSG00000090316.16	MAEA	3199.05	-0.0849261	0.0696429	-1.21945	0.222673	0.388228
ENSG00000090339.9	ICAM1	1426.4	1.11844	0.19422	5.75863	8.47981e-09	2.44547e-07
ENSG00000090372.15	STRN4	2965.87	0.0274292	0.092302	0.297168	0.766338	0.864633
ENSG00000090376.11	IRAK3	783.411	0.719965	0.14477	4.97315	6.58733e-07	1.09473e-05
ENSG00000090382.7	LYZ	1162.73	3.27334	0.339643	9.63757	5.54884e-22	6.94493e-19
ENSG00000090402.8	SI	0	NA	NA	NA	NA	NA
ENSG00000090432.7	MUL1	1322.15	-0.140957	0.0845883	-1.66639	0.0956366	0.210748
ENSG00000090447.12	TFAP4	534.473	-0.0284059	0.0984584	-0.288507	0.772959	0.868545
ENSG00000090470.15	PDCD7	969.537	0.0795803	0.0524917	1.51605	0.129506	0.263352
ENSG00000090487.11	SPG21	2732.81	-0.0895335	0.0873557	-1.02493	0.305396	0.482944
ENSG00000090512.12	FETUB	69.5925	-0.520722	0.575397	-0.904979	0.365476	0.545153
ENSG00000090520.11	DNAJB11	875.215	0.274632	0.110795	2.47873	0.013185	0.0453086
ENSG00000090530.10	P3H2	3388.91	-0.1281	0.126555	-1.01221	0.311437	0.489042
ENSG00000090534.20	THPO	193.504	-0.736529	0.204221	-3.60653	0.000310316	0.00204171
ENSG00000090539.15	CHRD	1285.28	0.0094506	0.152338	0.062037	0.950533	0.973376
ENSG00000090554.13	FLT3LG	60.7216	0.839659	0.25123	3.34219	0.000831209	0.00472085
ENSG00000090565.17	RAB11FIP3	2121.6	-1.13348	0.218372	-5.19058	2.09641e-07	4.07976e-06
ENSG00000090581.10	GNPTG	3145.37	-0.0892661	0.0912547	-0.978208	0.327971	0.506598
ENSG00000090612.22	ZNF268	993.039	-0.168247	0.0680614	-2.47199	0.0134364	0.0460251
ENSG00000090615.15	GOLGA3	6337.04	0.311038	0.0652225	4.76888	1.85252e-06	2.65287e-05
ENSG00000090621.14	PABPC4	3124.83	0.198215	0.0805604	2.46045	0.0138762	0.0471831
ENSG00000090659.18	CD209	460.079	2.04653	0.255059	8.02377	1.0255e-15	1.57624e-13
ENSG00000090661.12	CERS4	2742.22	-0.281092	0.106458	-2.6404	0.00828089	0.0313718
ENSG00000090674.16	MCOLN1	958.044	0.172909	0.0668788	2.58541	0.00972624	0.0355738
ENSG00000090686.16	USP48	2253.93	0.0136242	0.0640161	0.212825	0.831464	0.905185
ENSG00000090776.6	EFNB1	2766.34	-0.247058	0.123255	-2.00445	0.0450219	0.119623
ENSG00000090857.14	PDPR	4707.44	-0.85396	0.183254	-4.65997	3.1625e-06	4.2134e-05
ENSG00000090861.16	AARS1	5567.65	-0.268849	0.0835842	-3.2165	0.00129763	0.00683383
ENSG00000090863.12	GLG1	16773.1	-0.280855	0.061798	-4.54473	5.50052e-06	6.73061e-05
ENSG00000090889.12	KIF4A	46.4331	1.42645	0.238492	5.98113	2.21593e-09	7.46699e-08
ENSG00000090905.19	TNRC6A	7821.92	-0.110853	0.0426265	-2.60056	0.00930722	0.0343784
ENSG00000090924.15	PLEKHG2	2013.04	0.506437	0.164913	3.07094	0.00213389	0.0103427
ENSG00000090932.11	DLL3	2.25498	1.18645	0.684132	1.73425	0.0828741	0.189448
ENSG00000090971.5	NAT14	453.088	0.563645	0.154118	3.65723	0.000254959	0.00173401
ENSG00000090975.12	PITPNM2	3145.29	-0.393524	0.154144	-2.55296	0.0106811	0.0383051
ENSG00000090989.18	EXOC1	1088.23	-0.0301608	0.0807011	-0.373735	0.708602	0.826416
ENSG00000091009.8	RBM27	301.525	-0.112735	0.0814174	-1.38465	0.16616	0.315523
ENSG00000091010.6	POU4F3	4.074	-0.0763094	0.403938	-0.188913	0.850161	0.915994
ENSG00000091039.17	OSBPL8	3804.73	-0.307928	0.081857	-3.76178	0.000168706	0.00122885
ENSG00000091073.19	DTX2	347.771	0.343002	0.130887	2.62059	0.00877777	0.032855
ENSG00000091106.19	NLRC4	107.385	0.749289	0.188533	3.97432	7.05821e-05	0.000589161
ENSG00000091127.14	PUS7	396.283	0.168342	0.0991767	1.6974	0.0896219	0.200855
ENSG00000091128.13	LAMB4	440.448	-0.434049	0.419278	-1.03523	0.300562	0.477252
ENSG00000091129.21	NRCAM	1135.81	0.224413	0.11734	1.91251	0.0558114	0.141031
ENSG00000091136.14	LAMB1	17099.5	0.16748	0.0981481	1.7064	0.0879339	0.198017
ENSG00000091137.14	SLC26A4	530.868	-1.38806	0.408691	-3.39635	0.000682912	0.00400049
ENSG00000091138.13	SLC26A3	9.84758	-0.0786317	0.256107	-0.307027	0.758823	0.859294
ENSG00000091140.14	DLD	2760.46	-0.417882	0.137773	-3.03312	0.00242043	0.0114738
ENSG00000091157.13	WDR7	2516.9	-0.0952641	0.0461297	-2.06513	0.0389103	0.10674
ENSG00000091164.13	TXNL1	1552.66	-0.238691	0.0804876	-2.96556	0.00302129	0.0137507
ENSG00000091181.19	IL5RA	52.4648	1.04809	0.269675	3.88647	0.000101712	0.000799786
ENSG00000091262.15	ABCC6	1114.67	-0.985389	0.283972	-3.47003	0.000520407	0.00316977
ENSG00000091317.8	CMTM6	1371.49	0.458303	0.0874923	5.23821	1.62143e-07	3.24627e-06
ENSG00000091409.15	ITGA6	6926.08	-0.318148	0.099391	-3.20097	0.00136965	0.00714189
ENSG00000091428.18	RAPGEF4	772.034	-0.332507	0.133643	-2.48802	0.0128457	0.0444169
ENSG00000091436.17	MAP3K20	914.052	0.434625	0.124652	3.48669	0.000489032	0.00300963
ENSG00000091482.8	SMPX	1.55516	0.160497	0.86162	0.186273	0.852231	0.917448
ENSG00000091483.7	FH	2122.88	-0.390152	0.131219	-2.97329	0.00294626	0.0134722
ENSG00000091490.11	SEL1L3	3053.14	0.918815	0.137386	6.68782	2.2652e-11	1.21307e-09
ENSG00000091513.16	TF	69.8016	0.0563261	0.135836	0.414661	0.67839	0.805637
ENSG00000091527.15	CDV3	3631.36	0.228664	0.0949991	2.40701	0.0160838	0.0531837
ENSG00000091536.19	MYO15A	136.949	0.183641	0.200906	0.914066	0.360682	0.540317
ENSG00000091542.9	ALKBH5	5604.17	-0.352323	0.0951682	-3.70211	0.000213813	0.00149621
ENSG00000091583.11	APOH	432.214	-1.67043	0.429875	-3.88585	0.000101971	0.000801522
ENSG00000091592.16	NLRP1	1776.48	0.880739	0.17458	5.04491	4.53726e-07	7.94402e-06
ENSG00000091622.16	PITPNM3	803.011	-0.551711	0.121763	-4.53104	5.86937e-06	7.10455e-05
ENSG00000091640.8	SPAG7	1558.99	0.10603	0.111645	0.949706	0.342262	0.521899
ENSG00000091651.9	ORC6	48.6977	0.806823	0.162798	4.95599	7.1964e-07	1.17981e-05
ENSG00000091656.19	ZFHX4	406.673	1.11077	0.187574	5.9218	3.18439e-09	1.02495e-07
ENSG00000091664.9	SLC17A6	0.0836206	-1.02455	3.54312	-0.289167	0.772453	NA
ENSG00000091704.10	CPA1	36.0649	-0.250117	0.279372	-0.895284	0.370635	0.550207
ENSG00000091732.17	ZC3HC1	770.998	-0.0573878	0.0875039	-0.655831	0.511933	0.677842
ENSG00000091831.23	ESR1	1136.3	-0.183366	0.102178	-1.79458	0.0727208	0.17187
ENSG00000091844.8	RGS17	95.3594	0.00531602	0.108641	0.0489319	0.960974	0.979077
ENSG00000091879.14	ANGPT2	380.087	0.294088	0.117955	2.49322	0.012659	0.0439101
ENSG00000091947.10	TMEM101	1759.98	-0.491859	0.133177	-3.69327	0.000221387	0.00153804
ENSG00000091972.18	CD200	823.361	-0.104297	0.116337	-0.896511	0.36998	0.5497
ENSG00000091986.15	CCDC80	3027.14	1.60313	0.205443	7.80329	6.03151e-15	7.6363e-13
ENSG00000092009.10	CMA1	76.5647	0.332042	0.275908	1.20345	0.228801	0.395478
ENSG00000092010.15	PSME1	3060.47	0.364811	0.111829	3.26221	0.00110546	0.00598071
ENSG00000092020.10	PPP2R3C	327.271	0.0555105	0.0882643	0.628912	0.529406	0.692998
ENSG00000092036.18	HAUS4	466.259	-0.205305	0.0975834	-2.10389	0.0353882	0.0991124
ENSG00000092051.17	JPH4	212.064	0.258391	0.123018	2.10044	0.0356903	0.0997672
ENSG00000092054.13	MYH7	32.3716	-1.3809	0.616671	-2.23928	0.0251378	0.0757505
ENSG00000092067.5	CEBPE	8.24703	2.23946	0.492211	4.5498	5.36981e-06	6.59832e-05
ENSG00000092068.20	SLC7A8	35573.3	-0.823988	0.266088	-3.09668	0.00195704	0.00962177
ENSG00000092094.11	OSGEP	1200.37	0.192639	0.0691381	2.7863	0.00533141	0.0219397
ENSG00000092096.17	SLC22A17	2656.47	-0.452023	0.104702	-4.31722	1.58006e-05	0.000164839
ENSG00000092098.17	RNF31	178.173	-0.0451279	0.123109	-0.366567	0.713942	0.830031
ENSG00000092108.21	SCFD1	1074.97	-0.0236484	0.094078	-0.25137	0.801528	0.886436
ENSG00000092140.16	G2E3	402.781	0.037607	0.0790052	0.476007	0.634069	0.773728
ENSG00000092148.13	HECTD1	9177.29	-0.10697	0.0475794	-2.24824	0.0245609	0.0744166
ENSG00000092199.17	HNRNPC	9102.79	0.00843719	0.0859097	0.0982099	0.921766	0.957139
ENSG00000092200.12	RPGRIP1	37.6142	1.2649	0.215563	5.86786	4.41446e-09	1.37051e-07
ENSG00000092201.10	SUPT16H	3263.56	0.0452473	0.0518373	0.87287	0.382734	0.561996
ENSG00000092203.15	TOX4	2575.41	-0.0826498	0.0440754	-1.87519	0.0607666	0.150299
ENSG00000092208.17	GEMIN2	218.108	0.228291	0.0808121	2.82496	0.00472866	0.0198834
ENSG00000092295.12	TGM1	132.322	-0.339647	0.127976	-2.65399	0.00795454	0.0303402
ENSG00000092330.18	TINF2	1862.31	0.329679	0.0832455	3.96032	7.48506e-05	0.000617496
ENSG00000092345.14	DAZL	0.609841	2.05835	1.31023	1.57098	0.116186	0.243489
ENSG00000092377.15	TBL1Y	164.631	-1.18524	1.15325	-1.02773	0.304076	0.481365
ENSG00000092421.16	SEMA6A	2776.85	0.207321	0.075345	2.75162	0.00593008	0.023918
ENSG00000092439.16	TRPM7	5682.42	-0.727634	0.118294	-6.15106	7.69668e-10	2.88418e-08
ENSG00000092445.12	TYRO3	1675.42	-1.05227	0.233933	-4.49817	6.85417e-06	8.08438e-05
ENSG00000092470.12	WDR76	142.555	0.449963	0.127391	3.53215	0.000412203	0.00260525
ENSG00000092529.25	CAPN3	2379.42	-0.251695	0.133043	-1.89183	0.0585137	0.146013
ENSG00000092531.10	SNAP23	656.995	0.0789488	0.0527553	1.49651	0.134521	0.270735
ENSG00000092607.15	TBX15	19.2991	1.8032	0.475058	3.79575	0.000147196	0.00109661
ENSG00000092621.12	PHGDH	3384.87	-0.773942	0.183296	-4.22236	2.4176e-05	0.000236555
ENSG00000092758.18	COL9A3	129.057	0.0633103	0.237649	0.266403	0.789929	0.879269
ENSG00000092820.18	EZR	15472.6	-0.163039	0.0827332	-1.97066	0.0487626	0.127308
ENSG00000092841.19	MYL6	11158.1	0.524715	0.168597	3.11225	0.00185669	0.00921843
ENSG00000092847.13	AGO1	5253.9	-0.141603	0.0609269	-2.32414	0.0201182	0.0635948
ENSG00000092850.12	TEKT2	115.374	1.01314	0.188831	5.36535	8.07923e-08	1.76518e-06
ENSG00000092853.14	CLSPN	58.5316	2.07109	0.26065	7.94584	1.92881e-15	2.77277e-13
ENSG00000092871.17	RFFL	1618.52	-0.00717902	0.0710723	-0.10101	0.919542	0.956001
ENSG00000092929.11	UNC13D	919.321	0.896305	0.206352	4.34357	1.40186e-05	0.000148548
ENSG00000092931.11	MFSD11	862.759	-0.0801373	0.0455248	-1.7603	0.078357	0.181518
ENSG00000092964.18	DPYSL2	6261.04	0.141293	0.0668148	2.1147	0.0344555	0.0971523
ENSG00000092969.12	TGFB2	264.422	0.952457	0.164797	5.77958	7.48861e-09	2.19387e-07
ENSG00000092978.11	GPATCH2	848.04	0.0780165	0.060535	1.28878	0.197473	0.35687
ENSG00000093000.19	NUP50	2302.26	0.203876	0.0846319	2.40897	0.0159977	0.0529541
ENSG00000093009.11	CDC45	26.7626	1.60145	0.257028	6.23064	4.6452e-10	1.83985e-08
ENSG00000093010.14	COMT	2546.09	0.261039	0.0925616	2.82016	0.00479999	0.0201291
ENSG00000093072.18	ADA2	1803.81	1.48258	0.181112	8.18598	2.701e-16	4.80976e-14
ENSG00000093100.13	AC016026.1	128.413	-0.110179	0.103278	-1.06682	0.286054	0.461662
ENSG00000093134.15	VNN3	15.663	1.6075	0.460014	3.49445	0.000475037	0.00294043
[truncated: 58,671 more rows]

## Sheet: Supplementary Table S3
Supplementary Table S3 DEPs between db/db and db/m group
Accession	Name	M2	M1	M3	D1	D2	D3	P value	log2FC
P48193	41_MOUSE	1	1	1	1.72187	1.85353	1.83285	3.97e-05	0.850199
Q9CW42	MARC1_MOUSE	1.36773	1.18386	1.25599	1.18032	1.09648	1.12571	0.083489	-0.162275
Q922Q1	MARC2_MOUSE	0.847227	0.923614	0.860843	1.52757	1.27057	1.51247	0.00294301	0.711907
P42208	SEPT2_MOUSE	1.01859	1.0093	1.0136	0.990832	0.990832	0.990832	0.00102145	-0.0331034
O55131	SEPT7_MOUSE	0.972747	0.986374	0.97577	1.01859	0.903649	0.932769	0.486213	-0.0398113
Q8CHH9	SEPT8_MOUSE	0.879023	0.939511	0.936739	1	0.879023	0.934596	0.65334	0.0302315
Q80UG5	SEPT9_MOUSE	0.862979	0.931489	0.910937	0.928966	0.847227	0.907319	0.82964	-0.0117217
Q8C650	SEP10_MOUSE	0.928966	0.964483	0.962537	0.928966	1.01859	0.951675	0.648147	0.021682
Q8C1B7	SEP11_MOUSE	0.758578	0.879289	0.867072	1.34276	0.816582	0.933413	0.298373	0.30412
Q9ERR7	SEP15_MOUSE	0.787046	0.893523	0.852918	1.21339	0.597035	0.899199	0.761431	0.0969676
Q9CQV8	1433B_MOUSE	1.1695	1.08475	1.09186	1.14815	1.52757	1.2831	0.148516	0.242583
P62259	1433E_MOUSE	0.816582	0.908291	0.879231	0.895365	1.0666	0.993833	0.106706	0.182758
P68510	1433F_MOUSE	1	1	1	1	1.04713	1.03862	0.120016	0.0406588
P61982	1433G_MOUSE	0.809096	0.904548	0.817225	1.24738	1.1695	1.22049	0.00064011	0.523263
O70456	1433S_MOUSE	0.691831	0.845915	0.770045	0.496592	0.879023	0.756055	0.653382	-0.114529
P68254	1433T_MOUSE	0.510505	0.755253	0.57573	0.990832	1.31826	1.27914	0.0100223	0.962398
P63101	1433Z_MOUSE	0.787046	0.893523	0.821889	0.870964	1.18032	1.01595	0.117726	0.293592
Q6PD03	2A5A_MOUSE	0.903649	0.951825	0.943777	0.608135	0.963829	0.883984	0.352147	-0.188761
Q61151	2A5E_MOUSE	0.912011	0.956005	0.930024	0.83946	0.801678	0.813842	0.00251203	-0.188705
Q60996	2A5G_MOUSE	1.09648	1.04824	1.0944	0.267917	0.0534564	0.216281	0.000172287	-2.59085
Q76MZ3	2AAA_MOUSE	0.963829	0.981915	0.971434	1.34276	1.30617	1.31425	9.14e-06	0.442088
Q7TNP2	2AAB_MOUSE	0.954993	0.977496	0.959281	1.47231	1.15878	1.3853	0.0161213	0.473946
Q6P1F6	2ABA_MOUSE	0.586138	0.793069	0.697337	0.717794	0.505825	0.689002	0.573842	-0.118634
P26149	3BHS2_MOUSE	1.36773	1.18386	1.25441	0.928966	0.928966	0.928966	0.00316358	-0.449616
P26150	3BHS3_MOUSE	0.981748	0.990874	0.988864	0.77983	0.809096	0.785499	3.12e-05	-0.318743
Q61767	3BHS4_MOUSE	1.58489	1.29245	1.30892	1.44544	1.45881	1.4574	0.571369	0.0592148
Q78JT3	3HAO_MOUSE	1.43219	1.21609	1.22995	0.57544	0.691831	0.645847	0.00107916	-1.01947
Q99L13	3HIDH_MOUSE	0.847227	0.923614	0.862202	0.963829	1.45881	1.01706	0.165264	0.385554
P10852	4F2_MOUSE	1.7378	1.3689	1.63362	3.80189	4.01791	3.84643	5.56e-05	1.29928
Q9D020	5NT3A_MOUSE	0.625173	0.812586	0.791595	0.619441	0.501187	0.574861	0.0603768	-0.394924
Q3V1L4	5NTC_MOUSE	0.879023	0.939511	0.919062	0.510505	0.619441	0.555684	0.000639067	-0.699621
Q61503	5NTD_MOUSE	1.52757	1.26378	1.43732	1.80302	2.51189	2.17144	0.0263183	0.617202
Q9DCD0	6PGD_MOUSE	1.44544	1.22272	1.39333	1.27057	1.75388	1.29895	0.635438	0.0901588
Q9CQ60	6PGL_MOUSE	0.83946	0.91973	0.87688	1	0.794328	0.993299	0.517951	0.0806491
Q571I9	A16A1_MOUSE	0.990832	0.995416	0.993448	0.895365	0.946237	0.926466	0.00900221	-0.106286
Q60590	A1AG1_MOUSE	0.586138	0.793069	0.658156	0.879023	0.654636	0.799676	0.331754	0.195689
P07758	A1AT1_MOUSE	1.00925	1.00463	1.00513	0.698232	0.448745	0.625324	0.00496051	-0.768452
P22599	A1AT2_MOUSE	0.870964	0.935482	0.887324	0.903649	0.912011	0.90611	0.657542	0.0149187
Q00897	A1AT4_MOUSE	0.912011	0.956005	0.913544	0.691831	0.60256	0.682171	0.00107343	-0.492902
Q00898	A1AT5_MOUSE	1.13763	1.06881	1.10538	0.554626	0.49204	0.529756	2.78e-05	-1.07097
Q5YD48	A1CF_MOUSE	0.83946	0.91973	0.909872	0.636796	0.847227	0.737853	0.0861966	-0.264554
P12023	A4_MOUSE	1.00925	1.00463	1.00836	0.981748	0.954993	0.963013	0.00713042	-0.0596879
Q99PG0	AAAD_MOUSE	0.654636	0.827318	0.69357	0.824138	1.11686	0.926101	0.083446	0.39823
P58742	AAAS_MOUSE	0.870964	0.935482	0.906576	1.07647	0.879023	1.05086	0.205469	0.14811
P51912	AAAT_MOUSE	0.879023	0.939511	0.923518	1.02802	0.928966	1.0121	0.10099	0.114762
Q9D2R0	AACS_MOUSE	0.92045	0.960225	0.931313	0.356451	0.47863	0.423159	0.000155341	-1.16018
Q9WVM8	AADAT_MOUSE	2.05116	1.52558	1.87196	1.1695	1.44544	1.27002	0.0401538	-0.488013
Q3UHJ0	AAK1_MOUSE	0.855067	0.927533	0.898576	0.855067	0.903649	0.866346	0.506594	-0.0305146
Q9R078	AAKB1_MOUSE	1.08643	1.04321	1.06193	1.13763	0.912011	1.10938	0.887613	-0.0147884
O54950	AAKG1_MOUSE	1	1	1	0.946237	1.00925	0.953921	0.20283	-0.0442355
Q5EG47	AAPK1_MOUSE	0.954993	0.977496	0.958887	1.03753	0.972747	1.03055	0.0830637	0.0727075
Q8BRK8	AAPK2_MOUSE	1.0666	1.0333	1.0565	1.01859	0.954993	0.963899	0.0302666	-0.103697
Q3THG9	AASD1_MOUSE	1.47231	1.23616	1.26506	1.25893	1.55597	1.36486	0.580278	0.0729963
Q99K67	AASS_MOUSE	1.20226	1.10113	1.10417	1.31826	2.55859	1.59281	0.142815	0.682707
P05201	AATC_MOUSE	1.45881	1.22941	1.4261	1.95884	2.75423	2.50315	0.0135566	0.81059
P05202	AATM_MOUSE	0.765597	0.882798	0.832767	1	1.1695	1.09687	0.0118319	0.396673
Q8VCV1	AB17C_MOUSE	0.666807	0.833403	0.771248	0.630957	0.524807	0.612213	0.0457187	-0.361519
Q8R420	ABCA3_MOUSE	0.679204	0.839602	0.739131	1.14815	0.765597	1.13783	0.120097	0.434552
Q9DC29	ABCB6_MOUSE	1.05682	1.02841	1.04263	0.737904	0.990832	0.77571	0.0585536	-0.320683
Q61102	ABCB7_MOUSE	1.27057	1.13529	1.1691	1.27057	1.13763	1.25713	0.63448	0.0360177
Q9JI39	ABCBA_MOUSE	1.02802	1.01401	1.02341	1	0.954993	0.99889	0.072983	-0.053481
P48410	ABCD1_MOUSE	0.672977	0.836488	0.814973	0.724436	0.717794	0.723111	0.359944	-0.102288
P55096	ABCD3_MOUSE	1.33045	1.16523	1.32767	0.570164	0.515229	0.556628	0.000218537	-1.21937
O89016	ABCD4_MOUSE	0.809096	0.904548	0.809176	1.49968	1.00925	1.08813	0.0824673	0.511782
P61222	ABCE1_MOUSE	1.02802	1.01401	1.02283	0.912011	0.887156	0.898129	0.000121004	-0.184304
Q6P542	ABCF1_MOUSE	0.903649	0.951825	0.927409	0.928966	0.855067	0.90289	0.281575	-0.0506255
Q99LE6	ABCF2_MOUSE	0.972747	0.986374	0.974415	1.03753	1.00925	1.02662	0.00737716	0.0671959
Q8K268	ABCF3_MOUSE	0.937562	0.968781	0.965222	1.22462	1.10662	1.13232	0.00604441	0.270416
Q7TMS5	ABCG2_MOUSE	1.33045	1.16523	1.25218	1.25893	1.58489	1.53763	0.133277	0.225342
Q99LR1	ABD12_MOUSE	0.895365	0.947682	0.908177	0.963829	0.963829	0.963829	0.0411614	0.071738
Q91ZH7	ABHD3_MOUSE	1.13763	1.06881	1.13005	0.855067	0.862979	0.860976	0.000323996	-0.371506
Q9DBL9	ABHD5_MOUSE	0.642688	0.821344	0.687944	0.724436	0.744732	0.744429	0.723213	0.0407309
Q8R2Y0	ABHD6_MOUSE	0.711214	0.855607	0.761233	1.59956	1.24738	1.48001	0.00396993	0.894228
Q8K4F5	ABHDB_MOUSE	0.895365	0.947682	0.904283	1.05682	1.08643	1.05727	0.00132741	0.220274
Q8VCR7	ABHEB_MOUSE	1.23595	1.11797	1.16284	0.619441	0.731139	0.686077	0.000476153	-0.788044
Q9Z1Q2	ABHGA_MOUSE	0.855067	0.927533	0.910774	1.11686	0.765597	1.04459	0.51548	0.120031
Q8CBW3	ABI1_MOUSE	1.11686	1.05843	1.07608	1.11686	1.0666	1.09088	0.751678	0.0101547
Q8K4G5	ABLM1_MOUSE	1.11686	1.05843	1.07512	1.08643	1.19124	1.10305	0.304147	0.0567043
Q4KML4	ABRAL_MOUSE	1.24738	1.12369	1.16561	0.92045	0.990832	0.983641	0.00740741	-0.288874
Q3TCJ1	ABRX2_MOUSE	0.981748	0.990874	0.984942	0.879023	0.92045	0.893499	0.002083	-0.135211
Q9D7B6	ACAD8_MOUSE	1.20226	1.10113	1.1509	1	1.1272	1.05287	0.123956	-0.119336
Q8JZN5	ACAD9_MOUSE	1.07647	1.03823	1.05674	0.787046	0.685488	0.735529	0.000510618	-0.522354
P51174	ACADL_MOUSE	1.39316	1.19658	1.3511	1.24738	1.09648	1.23695	0.194414	-0.138213
P45952	ACADM_MOUSE	1.28233	1.14117	1.1943	0.483059	0.559758	0.544129	0.000139055	-1.18886
Q07417	ACADS_MOUSE	0.981748	0.990874	0.990201	0.515229	0.724436	0.658849	0.00457514	-0.642102
P50544	ACADV_MOUSE	1.57036	1.28518	1.30202	1.90546	2.1677	2.00745	0.00588842	0.548477
Q99J27	ACATN_MOUSE	0.636796	0.818398	0.772721	0.758578	0.704693	0.713455	0.77972	-0.0335343
Q5XG73	ACBD5_MOUSE	1.23595	1.11797	1.18345	0.855067	1.24738	1.20307	0.580425	-0.0977985
Q9D061	ACBD6_MOUSE	1.13763	1.06881	1.09309	1.03753	0.758578	0.83492	0.0599111	-0.326638
P31786	ACBP_MOUSE	0.879023	0.939511	0.930449	0.724436	1.61436	1.08258	0.435994	0.315676
Q8K370	ACD10_MOUSE	1.27057	1.13529	1.21738	0.549541	0.809096	0.683293	0.00338616	-0.827348
Q80XL6	ACD11_MOUSE	1.23595	1.11797	1.19179	0.751623	0.879023	0.833925	0.0020769	-0.524737
Q9DBL1	ACDSB_MOUSE	1.21339	1.10669	1.12765	0.809096	1.14815	0.921829	0.145051	-0.260041
P09470	ACE_MOUSE	1.21339	1.10669	1.14532	0.496592	0.331131	0.436697	0.000218155	-1.45455
Q8R0I0	ACE2_MOUSE	1.28233	1.14117	1.17097	2.42103	1.8197	1.96878	0.00937196	0.788701
Q9JIX8	ACINU_MOUSE	0.57544	0.78772	0.751354	0.787046	1.09648	0.794429	0.196135	0.340805
Q9Z2N8	ACL6A_MOUSE	0.92045	0.960225	0.951386	1.02802	0.912011	1.0253	0.329872	0.06634
Q91V92	ACLY_MOUSE	0.648634	0.824317	0.722938	0.428549	0.394457	0.407882	0.0034394	-0.835106
Q8R519	ACMSD_MOUSE	1.30617	1.15309	1.2169	0.946237	1.09648	0.980916	0.0266645	-0.281916
A2AKK5	ACNT1_MOUSE	1.09648	1.04824	1.08877	1.05682	0.77983	0.88613	0.106657	-0.248011
Q8BGG9	ACNT2_MOUSE	0.765597	0.882798	0.826971	0.855067	0.758578	0.841436	0.88863	-0.0118716
Q8VHQ9	ACO11_MOUSE	0.990832	0.995416	0.992235	0.847227	0.879023	0.851956	0.000182235	-0.20821
Q9DBK0	ACO12_MOUSE	2.01372	1.50686	1.71104	0.452898	0.660693	0.547212	0.00170361	-1.65538
Q9CQR4	ACO13_MOUSE	1.43219	1.21609	1.40503	0.946237	1.59956	1.31844	0.769573	-0.0689179
P28271	ACOC_MOUSE	1.30617	1.15309	1.23297	0.847227	1.36773	1.16418	0.544436	-0.127836
Q99KI0	ACON_MOUSE	0.92045	0.960225	0.945021	0.928966	2.1677	1.91631	0.12615	0.827064
O55137	ACOT1_MOUSE	0.990832	0.995416	0.994564	0.801678	1.23595	0.967771	0.951465	0.0118498
Q9QYR9	ACOT2_MOUSE	0.879023	0.939511	0.901903	1.07647	0.717794	1.02081	0.793677	0.04933
Q8BWN8	ACOT4_MOUSE	1.21339	1.10669	1.14419	0.731139	0.654636	0.676079	0.000268688	-0.748609
P58137	ACOT8_MOUSE	0.824138	0.912069	0.8949	0.672977	0.912011	0.869194	0.493512	-0.100428
Q9R0X4	ACOT9_MOUSE	1.47231	1.23616	1.3731	1.1272	1	1.08858	0.0209507	-0.343956
Q9R0H0	ACOX1_MOUSE	1.61436	1.30718	1.32041	0.376704	0.349945	0.351279	0.000468604	-1.97647
Q9QXD1	ACOX2_MOUSE	1.28233	1.14117	1.24833	0.751623	0.496592	0.552239	0.00212134	-1.02813
Q9EPL9	ACOX3_MOUSE	1	1	1	0.310456	0.285759	0.288195	9.24e-08	-1.76217
Q9CR21	ACPM_MOUSE	1.8197	1.40985	1.64376	2.91072	4.20727	4.04236	0.00782989	1.19541
Q99NB1	ACS2L_MOUSE	0.831764	0.915882	0.851851	1.92309	3.34195	2.35151	0.0164971	1.55091
Q9QXG4	ACSA_MOUSE	0.83946	0.91973	0.841325	0.751623	0.580764	0.732839	0.0414231	-0.332498
Q8VCW8	ACSF2_MOUSE	0.394457	0.697229	0.437115	0.990832	0.887156	0.943048	0.0122524	0.883825
Q3URE1	ACSF3_MOUSE	0.787046	0.893523	0.78749	0.515229	0.591562	0.539834	0.00284776	-0.583865
P41216	ACSL1_MOUSE	1.87068	1.43534	1.55677	3.49945	3.59749	3.58228	0.000129684	1.13495
Q9CZW4	ACSL3_MOUSE	1.05682	1.02841	1.05136	0.870964	1.01859	0.891154	0.0651779	-0.173742
Q9QUJ7	ACSL4_MOUSE	0.937562	0.968781	0.957576	1.08643	1.11686	1.10205	0.000314432	0.206807
Q8JZR0	ACSL5_MOUSE	0.519996	0.759998	0.644082	0.847227	0.586138	0.701441	0.530843	0.14994
Q91VA0	ACSM1_MOUSE	1.47231	1.23616	1.42534	0.452898	0.636796	0.629246	0.00101737	-1.26595
Q8K0L3	ACSM2_MOUSE	1.36773	1.18386	1.22925	0.170608	0.60256	0.475832	0.00377765	-1.59794
Q3UNX5	ACSM3_MOUSE	1.0666	1.0333	1.04244	0.155597	0.123595	0.135332	3.03e-07	-2.92231
Q8BGA8	ACSM5_MOUSE	0.816582	0.908291	0.830549	0.586138	0.879023	0.642841	0.18821	-0.277686
Q14DH7	ACSS3_MOUSE	0.895365	0.947682	0.906768	0.862979	0.903649	0.877643	0.150897	-0.0564645
P62737	ACTA_MOUSE	0.47863	0.739315	0.572737	1.80302	1.22462	1.25105	0.0151238	1.25666
P60710	ACTB_MOUSE	0.824138	0.912069	0.829132	1.15878	0.946237	1.08449	0.0384909	0.314182
P63260	ACTG_MOUSE	0.824138	0.912069	0.829533	1.15878	0.946237	1.03227
Q7TPR4	ACTN1_MOUSE	0.731139	0.86557	0.794012	1.70608	1.72187	1.71723	0.0486623	0.290139
Q9JI91	ACTN2_MOUSE	0.731139	0.86557	0.760211	1.18032	0.483059	0.500477	1.95e-05	1.10578
P57780	ACTN4_MOUSE	0.824138	0.912069	0.839794	1.25893	1.85353	1.70359
P68134	ACTS_MOUSE	1.0666	1.0333	1.06144	1.0666	0.963829	0.982188	0.796228	-0.123297
Q8R5C5	ACTY_MOUSE	1.13763	1.06881	1.0953	1.1272	1.05682	1.08999	0.0144362	0.902716
P61164	ACTZ_MOUSE	0.954993	0.977496	0.960441	1.04713	0.946237	0.955961
Q99JW2	ACY1_MOUSE	2.29087	1.64543	2.12218	1.20226	0.912011	1.02393	0.210703	-0.0695186
Q8R3P0	ACY2_MOUSE	1.10662	1.05331	1.06847	0.772681	0.613762	0.687886	0.762219	-0.0121721
Q91XE4	ACY3_MOUSE	1.15878	1.07939	1.11971	0.199526	0.164437	0.174842	0.597659	0.0278543
P56376	ACYP1_MOUSE	0.648634	0.824317	0.809565	0.167494	0.469894	0.214639	0.00992011	-0.949017
P56375	ACYP2_MOUSE	0.887156	0.943578	0.922011	1.07647	0.772681	1.07163	0.0013755	-0.638177
O35598	ADA10_MOUSE	1.23595	1.11797	1.19923	1.2942	1.31826	1.31403	3.07e-06	-2.63971
Q9Z0F8	ADA17_MOUSE	1.01859	1.0093	1.01438	1.24738	1.52757	1.43688	0.0121113	-1.42165
Q61072	ADAM9_MOUSE	1.1695	1.08475	1.08745	0.870964	0.879023	0.876544	0.611469	0.0854795
Q8C0I1	ADAS_MOUSE	1.10662	1.05331	1.07812	0.413047	0.224905	0.354644	0.0250745	0.144141
Q9D0L4	ADCK1_MOUSE	0.963829	0.981915	0.966654	1.05682	1.01859	1.04444	0.00916726	0.4693
Q80V03	ADCK5_MOUSE	0.474242	0.737121	0.586221	0.625173	0.356451	0.499192	0.00103167	-0.347423
Q01341	ADCY6_MOUSE	0.672977	0.836488	0.814773	1.20226	0.737904	1.04748	0.000203644	-1.70585
P51830	ADCY9_MOUSE	0.862979	0.931489	0.915824	0.879023	0.954993	0.885767	0.00534563	0.0992691
Q9QYC0	ADDA_MOUSE	1.19124	1.09562	1.13071	1.01859	1.49968	1.18252	0.386555	-0.279667
Q9QYB8	ADDB_MOUSE	0.954993	0.977496	0.970963	1.23595	0.879023	1.2191	0.203984	0.36225
Q9QYB5	ADDG_MOUSE	1.11686	1.05843	1.1155	1.15878	1.59956	1.31695	0.925825	0.0050429
P00329	ADH1_MOUSE	0.758578	0.879289	0.851279	0.47863	0.37325	0.384786	0.547719	0.114863
P28474	ADHX_MOUSE	1.94089	1.47044	1.81503	1.7378	1.92309	1.88405	0.285248	0.199515
Q60994	ADIPO_MOUSE	1.1695	1.08475	1.09582	0.963829	0.862979	0.941929	0.115312	0.308465
P55264	ADK_MOUSE	1.05682	1.02841	1.03466	0.972747	1.28233	1.18531	0.00107708	-1.00919
Q8VDL4	ADPGK_MOUSE	0.83946	0.91973	0.865541	0.758578	1	0.827059	0.521968	0.0853659
Q9JKV1	ADRM1_MOUSE	0.912011	0.956005	0.927384	0.666807	0.855067	0.68981	0.00879419	-0.274962
Q61578	ADRO_MOUSE	1.15878	1.07939	1.11656	1.09648	1.2942	1.16749	0.309316	0.141079
Q60604	ADSV_MOUSE	0.505825	0.752912	0.731421	0.981748	0.679204	0.729085	0.871554	-0.0216501
P48962	ADT1_MOUSE	1.20226	1.10113	1.16902	2.72898	2.85759	2.83404	0.0326926	-0.33791
P51881	ADT2_MOUSE	0.636796	0.818398	0.778657	1.58489	1.57036	1.57552	0.336927	0.0849401
P46656	ADX_MOUSE	2.0893	1.54465	1.81226	0.937562	2.29087	1.03665	0.337842	0.26415
Q640N1	AEBP1_MOUSE	1.72187	1.36093	1.7005	0.963829	0.946237	0.94981	4.83e-06	1.27798
Q9QZQ1	AFAD_MOUSE	0.794328	0.897164	0.896693	1.01859	0.912011	1.00157	0.000113415	1.08254
O89020	AFAM_MOUSE	0.954993	0.977496	0.976022	0.946237	0.972747	0.964395	0.443077	-0.352678
Q3V384	AFG1L_MOUSE	0.963829	0.981915	0.965651	0.744732	0.704693	0.73028	0.00540507	-0.742053
Q3UMC0	AFG2H_MOUSE	0.879023	0.939511	0.895364	0.92045	0.83946	0.872816	0.0735047	0.180027
Q920A7	AFG31_MOUSE	0.824138	0.912069	0.842331	1.23595	0.831764	1.12128	0.476661	-0.01252
Q8JZQ2	AFG32_MOUSE	0.787046	0.893523	0.850142	1.41906	1.43219	1.42536	4.81e-05	-0.417578
Q80WT5	AFTIN_MOUSE	0.831764	0.915882	0.900821	1.58489	0.366438	0.716037	0.412985	-0.0438093
Q8BXK8	AGAP1_MOUSE	0.990832	0.995416	0.992879	0.972747	0.879023	0.905184	0.173981	0.306545
Q8K2K6	AGFG1_MOUSE	1.02802	1.01401	1.02388	0.887156	1.02802	0.989732	4.83e-05	0.756925
Q80WC7	AGFG2_MOUSE	1.05682	1.02841	1.0561	0.765597	1.01859	0.899503	0.986988	0.0102599
Q9ESW4	AGK_MOUSE	2.0893	1.54465	2.01097	1.77011	2.12814	1.94763	0.0570221	-0.111815
Q9CYR6	AGM1_MOUSE	0.724436	0.862218	0.740874	0.809096	1	0.986838	0.272918	-0.0778227
Q8CJG1	AGO1_MOUSE	1.44544	1.22272	1.32141	1.55597	1.43219	1.47331	0.107153	-0.227157
Q8CJG0	AGO2_MOUSE	0.816582	0.908291	0.862809	0.847227	0.758578	0.828181	0.753268	0.0504687
G5E8Q8	AGRF5_MOUSE	0.630957	0.815479	0.766113	0.731139	0.816582	0.798142	0.10696	0.264531
Q8K209	AGRG1_MOUSE	1.11686	1.05843	1.11348	1.1272	1.0666	1.11234	0.100708	0.161281
A2ASQ1	AGRIN_MOUSE	0.895365	0.947682	0.917157	1.5417	1.55597	1.5554	0.246503	-0.0883398
Q8JZZ7	AGRL2_MOUSE	0.83946	0.91973	0.851662	0.758578	0.758578	0.758578	0.506382	0.0844098
Q923X1	AGRL4_MOUSE	0.570164	0.785082	0.588836	0.586138	0.831764	0.762202	0.836638	0.00759218
Q3UEG6	AGT2_MOUSE	1.48594	1.24297	1.37839	0.903649	1.7378	1.04349	2.39e-06	0.753406
Q8BK64	AHSA1_MOUSE	1.41906	1.20953	1.3715	0.544503	0.586138	0.558937	0.0110478	-0.19819
Q9EQX4	AIF1L_MOUSE	1.07647	1.03823	1.07056	1.70608	1.77011	1.71267	0.476819	0.165308
Q9Z0X1	AIFM1_MOUSE	0.751623	0.875811	0.839082	1.75388	1.19124	1.7033	0.626301	-0.156547
Q8BUE4	AIFM2_MOUSE	0.870964	0.935482	0.876786	0.831764	0.972747	0.856554	0.000283287	-1.24337
P31230	AIMP1_MOUSE	0.887156	0.943578	0.889246	1.20226	1.25893	1.20817	9.2e-06	0.704006
Q8R010	AIMP2_MOUSE	0.928966	0.964483	0.936388	0.912011	0.816582	0.903531
O08915	AIP_MOUSE	0.751623	0.875811	0.807843	0.698232	0.946237	0.814258	0.0166126	0.914265
Q9JII6	AK1A1_MOUSE	1.04713	1.02356	1.03287	0.724436	1.35519	1.10101	0.88534	-0.0119675
Q8VC28	AK1CD_MOUSE	0.711214	0.855607	0.737601	0.809096	0.539511	0.780183	0.000252885	0.431932
Q91WR5	AK1CL_MOUSE	1.69044	1.34522	1.58612	0.642688	1.59956	0.828295
Q9WTQ5	AKA12_MOUSE	0.903649	0.951825	0.928228	0.954993	1.02802	1.00259	0.111342	-0.104491
O54931	AKAP2_MOUSE	0.870964	0.935482	0.882823	0.772681	1.27057	0.851858	0.926987	0.0138257
Q9DBR0	AKAP8_MOUSE	0.903649	0.951825	0.929319	0.990832	1.09648	1.0319	0.895337	0.0353902
Q70FJ1	AKAP9_MOUSE	0.758578	0.879289	0.873532	0.809096	0.895365	0.828923	0.576038	-0.114371
Q9DCT1	AKCL2_MOUSE	1.88799	1.444	1.71687	1.77011	1.09648	1.46093	0.170949	-0.589957
Q6ZPS6	AKIB1_MOUSE	0.954993	0.977496	0.959675	0.879023	0.801678	0.81102	0.0577762	0.101017
Q9R0L7	AKP8L_MOUSE	0.608135	0.804067	0.735649	0.717794	0.698232	0.702479	0.682279	0.106405
P24549	AL1A1_MOUSE	1.75388	1.37694	1.42229	2.44343	2.85759	2.65799	0.0298542	0.163612
Q9JHW9	AL1A3_MOUSE	0.847227	0.923614	0.853924	0.862979	0.912011	0.881434	0.88409	0.0125744
O35945	AL1A7_MOUSE	2.01372	1.50686	1.57372	1.13763	2.18776	1.38302	0.361682	-0.222417
Q8R0Y6	AL1L1_MOUSE	1.27057	1.13529	1.26145	0.60256	0.990832	0.603937	0.00620463	-0.215007
P47740	AL3A2_MOUSE	1.11686	1.05843	1.09076	0.559758	0.465586	0.498531	0.87365	-0.0198469
Q8CHT0	AL4A1_MOUSE	1.08643	1.04321	1.05967	0.49204	1.03753	0.845009	0.00253263	0.805738
P30355	AL5AP_MOUSE	0.787046	0.893523	0.847469	0.816582	0.554626	0.579101	0.72815	0.0172968
Q9DBF1	AL7A1_MOUSE	1.22462	1.11231	1.18354	0.794328	2.1677	0.961868	0.735265	-0.113648
Q8BH00	AL8A1_MOUSE	1.35519	1.17759	1.25406	0.666807	0.972747	0.768918	0.0228986	-0.738973
Q9JLJ2	AL9A1_MOUSE	1.10662	1.05331	1.06006	0.816582	1.10662	1.02588	5.66e-05	-1.0998
Q8QZR5	ALAT1_MOUSE	1.51356	1.25678	1.45039	1.43219	1.69044	1.51715	0.165315	-0.425572
P07724	ALBU_MOUSE	1.01859	1.0093	1.01809	1.01859	1.01859	1.01859	0.0966022	-0.374315
P02769	ALBU_BOVIN	1.7378	1.3689	1.60863	3.01995	2.0893	3.01957	0.77205	0.156524
P21300	ALD1_MOUSE	1.02802	1.01401	1.01984	0.981748	0.990832	0.987966	0.0113779	-0.652878
P47738	ALDH2_MOUSE	1.25893	1.12946	1.23123	0.831764	1.14815	1.04611	0.362987	-0.12679
P05064	ALDOA_MOUSE	1.02802	1.01401	1.0267	1.22462	1.2942	1.26617	0.266877	0.136562
Q91Y97	ALDOB_MOUSE	1.45881	1.22941	1.45149	0.912011	1.85353	1.13451	0.340424	0.00463093
P05063	ALDOC_MOUSE	1	1	1	0.981748	1	0.986172	0.025717	0.785687
P45376	ALDR_MOUSE	0.226986	0.613493	0.399966	0.954993	0.49204	0.846774	0.00226651	-0.0485457
Q9DBE8	ALG2_MOUSE	0.539511	0.769755	0.724545	1.1272	0.83946	0.879878	0.122226	-0.258414
Q9DB25	ALG5_MOUSE	0.928966	0.964483	0.950616	1.03753	1	1.00918	0.000322685	0.302646
P56213	ALR_MOUSE	1.19124	1.09562	1.12095	0.630957	0.946237	0.817251	0.799222	-0.0860395
P70389	ALS_MOUSE	0.57544	0.78772	0.695206	0.704693	0.636796	0.689764	0.123625	-0.0155104
O09174	AMACR_MOUSE	1.30617	1.15309	1.2899	0.214783	0.229087	0.22699	0.121346	0.886884
Q07456	AMBP_MOUSE	0.855067	0.927533	0.859782	0.981748	0.937562	0.939017	0.0766934	0.485021
Q9R049	AMFR_MOUSE	8.47227	4.73614	5.04638	4.96592	3.46737	3.52207	0.01158	0.0992976
Q99JB7	AMNLS_MOUSE	0.731139	0.86557	0.846377	1.27057	1.58489	1.56574	0.0243821	-0.509155
Q8VCT3	AMPB_MOUSE	1.20226	1.10113	1.19935	1.19124	1.21339	1.20689	0.895836	-0.0191292
P16406	AMPE_MOUSE	1.64437	1.32219	1.33497	2.1677	2.44343	2.19186	3.01e-05	-2.48248
Q9CPY7	AMPL_MOUSE	0.990832	0.995416	0.995038	0.409261	0.380189	0.401586	0.0591427	0.113332
P97449	AMPN_MOUSE	2.10863	1.55431	1.99548	3.13329	3.43558	3.27305	0.179884	-0.610618
P55302	AMRP_MOUSE	1	1	1	0.83946	0.744732	0.769687	0.00390281	0.855735
O35381	AN32A_MOUSE	0.666807	0.833403	0.722533	0.625173	1.14815	0.787154	0.344816	0.0441183
Q9EST5	AN32B_MOUSE	0.903649	0.951825	0.947735	0.887156	0.946237	0.895834	0.00371948	0.66132
P97822	AN32E_MOUSE	0.824138	0.912069	0.852515	1.49968	0.809096	1.37064	2.86e-07	-1.32372
Q810B6	ANFY1_MOUSE	1.00925	1.00463	1.0082	1.08643	1.0666	1.07051	0.00184658	0.798539
Q8K1C0	ANGE2_MOUSE	1.25893	1.12946	1.21586	1.1695	1.10662	1.13321	0.00161019	-0.349923
P11859	ANGT_MOUSE	1.39316	1.19658	1.33165	0.963829	1.13763	0.990677	0.525696	0.204073
Q02357	ANK1_MOUSE	0.691831	0.845915	0.742609	1.14815	0.847227	0.954104	0.362644	-0.0385873
Q8C8R3	ANK2_MOUSE	0.816582	0.908291	0.891266	1.11686	0.731139	0.827344	0.163899	0.50724
G5E8K5	ANK3_MOUSE	1.40605	1.20302	1.2881	1.22462	1.58489	1.35042	0.000418526	0.0930984
Q501J2	ANKMT_MOUSE	1.01859	1.0093	1.01433	1.10662	1	1.02969	0.198499	-0.0802099
Q9JIF0	ANM1_MOUSE	0.887156	0.943578	0.911277	0.847227	0.457088	0.463233	0.0252204	-0.34276
Q8CIG8	ANM5_MOUSE	0.862979	0.931489	0.904332	0.879023	0.928966	0.925865	0.0874873	0.371205
Q8BH79	ANO10_MOUSE	0.963829	0.981915	0.97922	1.03753	0.737904	1.0135	0.876619	0.0322865
Q6P9J9	ANO6_MOUSE	0.648634	0.824317	0.778465	1.25893	0.895365	1.09472	0.508795	0.0941316
Q99NH0	ANR17_MOUSE	0.539511	0.769755	0.730534	0.515229	0.505825	0.50599	0.380955	0.0439456
P61110	ANRE_MOUSE	0.972747	0.986374	0.977337	0.990832	1.10662	1.01964	0.0669551	-0.633484
P59672	ANS1A_MOUSE	0.685488	0.842744	0.840657	1.10662	1.13763	1.12886	0.672318	0.0186178
Q8K3X6	ANS4B_MOUSE	3.66438	2.33219	2.54878	0.879023	2.0893	1.2163	0.662235	-0.0687037
P32261	ANT3_MOUSE	0.744732	0.872366	0.819722	1.23595	0.903649	0.996939	0.0473957	0.529165
P97384	ANX11_MOUSE	0.619441	0.809721	0.713757	0.963829	0.990832	0.982999	0.0742749	-0.417687
Q99JG3	ANX13_MOUSE	1.44544	1.22272	1.24485	0.794328	1.00925	0.878498	0.160783	0.0861271
P10107	ANXA1_MOUSE	0.954993	0.977496	0.971504	1	0.954993	0.959994	0.0031889	0.509869
P07356	ANXA2_MOUSE	0.613762	0.806881	0.770988	1.58489	1.36773	1.42917	0.0568522	-1.03004
O35639	ANXA3_MOUSE	0.831764	0.915882	0.847482	1.01859	0.619441	0.78177	0.0918774	0.364173
P97429	ANXA4_MOUSE	0.501187	0.750594	0.506036	1.1272	1.13763	1.12879	0.00882594	0.455091
P48036	ANXA5_MOUSE	0.263027	0.631513	0.564622	0.772681	0.549541	0.623659	0.0122291	-0.544928
P14824	ANXA6_MOUSE	0.218776	0.609388	0.55061	1.31826	1.31826	1.31826	0.82746	0.00545121
Q07076	ANXA7_MOUSE	0.954993	0.977496	0.969397	1.24738	1.33045	1.31626	0.0011385	0.999516
Q9JHQ0	ANXA9_MOUSE	0.77983	0.889915	0.844556	0.654636	0.744732	0.672158	0.648363	-0.100916
O70423	AOC3_MOUSE	0.636796	0.818398	0.659018	1.5417	1.07647	1.13516	0.00270462	0.949036
Q64133	AOFA_MOUSE	1.15878	1.07939	1.11132	1.21339	1.45881	1.42818	0.283131	0.415282
Q8BW75	AOFB_MOUSE	1.36773	1.18386	1.28438	3.16228	2.72898	2.7794	0.00212133	1.52021
O35643	AP1B1_MOUSE	1.04713	1.02356	1.04547	0.625173	0.912011	0.630122	0.000236512	0.424298
P22892	AP1G1_MOUSE	0.648634	0.824317	0.701424	0.666807	0.704693	0.700231	0.0249563	-0.279463
O88512	AP1G2_MOUSE	0.440555	0.720277	0.688224	0.912011	0.698232	0.873238	0.0253828	0.828049
P35585	AP1M1_MOUSE	0.92045	0.960225	0.947729	0.972747	0.744732	0.912669
P61967	AP1S1_MOUSE	1.08643	1.04321	1.06142	1.05682	0.937562	1.01523	0.0360054	0.291819
P17426	AP2A1_MOUSE	1.1272	1.0636	1.07959	1.5417	1.19124	1.27917	0.000390904	1.17655
P17427	AP2A2_MOUSE	1.19124	1.09562	1.13234	0.92045	1	0.956839	0.029221	-0.52387
Q9DBG3	AP2B1_MOUSE	0.972747	0.986374	0.982028	0.794328	0.831764	0.824636	0.556557	-0.0697645
P84091	AP2M1_MOUSE	0.711214	0.855607	0.797693	0.559758	0.809096	0.670755	0.127321	0.425575
P62743	AP2S1_MOUSE	1.14815	1.07408	1.08999	0.963829	1.04713	0.986006	0.393888	-0.104844
Q9Z1T1	AP3B1_MOUSE	0.963829	0.981915	0.980305	0.928966	0.963829	0.951646	0.178583	-0.084463
O54774	AP3D1_MOUSE	1.28233	1.14117	1.16847	0.887156	0.717794	0.799165	0.081953	0.2949
Q9JKC8	AP3M1_MOUSE	1.03753	1.01876	1.02311	0.862979	0.912011	0.887646	0.00748107	-0.248948
Q8BSZ2	AP3S2_MOUSE	0.751623	0.875811	0.865239	0.765597	0.77983	0.777893	0.000177093	-0.26317
P56380	AP4A_MOUSE	1.02802	1.01401	1.02141	1.02802	0.946237	0.957264	0.26407	-0.213251
Q9WVM3	APC7_MOUSE	1.1695	1.08475	1.12955	1.24738	1.24738	1.24738	0.035189	-0.144296
Q8R146	APEH_MOUSE	0.772681	0.88634	0.884246	0.461318	0.487529	0.474644	0.0813335	-0.0408082
P28352	APEX1_MOUSE	0.903649	0.951825	0.933392	0.903649	0.887156	0.890507	0.00372915	-0.579268
O35841	API5_MOUSE	0.824138	0.912069	0.887432	0.990832	1.7378	1.3823	0.000805052	-0.209797
Q06335	APLP2_MOUSE	1.09648	1.04824	1.04859	1.04713	0.895365	1.04276	0.231005	-0.101506
Q9D7N9	APMAP_MOUSE	0.887156	0.943578	0.900467	1.52757	1.43219	1.50218	0.165274	-0.0635005
Q00623	APOA1_MOUSE	0.928966	0.964483	0.954967	1.47231	0.744732	0.765257	0.00816189	0.145223
P09813	APOA2_MOUSE	1.04713	1.02356	1.04327	2.44343	2.93765	2.77909	0.000620735	-0.837251
P06728	APOA4_MOUSE	1.72187	1.36093	1.56527	2.37684	1.80302	1.9624	0.0739856	-0.0567395
Q8C7G5	APOA5_MOUSE	0.946237	0.973119	0.955435	0.862979	0.972747	0.902541	0.0846477	0.647895
E9Q414	APOB_MOUSE	0.990832	0.995416	0.994684	1.1695	1.1272	1.14833	0.256162	-0.097194
P34928	APOC1_MOUSE	1.33045	1.16523	1.25305	4.28549	3.49945	3.87435	6.45e-05	0.708135
P33622	APOC3_MOUSE	2.1677	1.58385	1.7155	4.36516	1.94089	2.57294	0.861199	0.0662657
Q61268	APOC4_MOUSE	0.613762	0.806881	0.772529	1.0666	0.751623	0.875371	0.000323003	1.38985
P08226	APOE_MOUSE	1.0666	1.0333	1.03359	1.34276	1.2942	1.33876	0.0678349	0.402136
Q01339	APOH_MOUSE	0.765597	0.882798	0.815171	1.88799	1.55597	1.86628	0.240587	-0.0701937
P08030	APT_MOUSE	1.30617	1.15309	1.27231	0.758578	0.816582	0.809255	0.000229571	0.208752
Q02013	AQP1_MOUSE	0.510505	0.755253	0.659074	1.43219	1.07647	1.34086	0.000341449	1.637
P56402	AQP2_MOUSE	0.772681	0.88634	0.814537	1.87068	1.33045	1.61188	0.202675	0.699629
Q8R2N1	AQP3_MOUSE	0.912011	0.956005	0.925297	2.67917	2.83139	2.74858	0.201453	0.296511
P55088	AQP4_MOUSE	0.731139	0.86557	0.781673	1.25893	0.77983	0.952801	0.000124401	0.343451
O54794	AQP7_MOUSE	0.613762	0.806881	0.760957	0.801678	0.744732	0.799046	0.00108172	1.10803
Q8CFQ3	AQR_MOUSE	0.591562	0.795781	0.640984	0.946237	1.13763	1.0495	0.000842833	-0.646146
Q9JKW0	AR6P1_MOUSE	1.5417	1.27085	1.33565	1.22462	0.816582	1.1349	0.00747508	0.999944
P04627	ARAF_MOUSE	0.801678	0.900839	0.865644	0.751623	0.824138	0.75885	0.0081047	0.960354
Q9R0Q6	ARC1A_MOUSE	1.59956	1.29978	1.45341	1.01859	1.41906	1.19082	2.4e-06	1.56401
Q9WV32	ARC1B_MOUSE	0.809096	0.904548	0.876178	0.824138	0.887156	0.84216	0.232668	0.330916
P84078	ARF1_MOUSE	0.801678	0.900839	0.807923	1.24738	0.972747	1.11017	0.422119	0.104481
P61205	ARF3_MOUSE	0.704693	0.852347	0.722589	0.928966	0.946237	0.931196	0.0112219	0.627423
P61750	ARF4_MOUSE	1.01859	1.0093	1.01818	0.981748	1.04713	1.00283	0.0942187	-0.385232
P84084	ARF5_MOUSE	1.1272	1.0636	1.1121	0.809096	0.895365	0.839728	0.10365	-0.137553
P62331	ARF6_MOUSE	1.31826	1.15913	1.28142	1.2942	1.8197	1.48205	0.170582	-0.262564
Q99K28	ARFG2_MOUSE	0.870964	0.935482	0.873932	0.92045	0.990832	0.972195	0.73902	-0.0204026
Q8K221	ARFP2_MOUSE	2.75423	1.87711	2.73756	1.88799	1.75388	1.76187	0.0330378	0.407714
O08691	ARGI2_MOUSE	0.928966	0.964483	0.943719	0.737904	1.0666	0.866869	0.0199664	0.299921
Q3UL36	ARGL1_MOUSE	1.1695	1.08475	1.14172	1.21339	1.49968	1.34681	0.818238	-0.00681603
Q61210	ARHG1_MOUSE	0.937562	0.968781	0.963228	0.92045	1.03753	0.977275	0.00133969	-0.376525
Q60875	ARHG2_MOUSE	0.549541	0.77477	0.772917	0.310456	0.937562	0.871207	0.158264	0.290086
Q9ES28	ARHG7_MOUSE	0.954993	0.977496	0.960867	0.879023	1.07647	1.06007	0.0852461	0.105373
Q6P9R4	ARHGI_MOUSE	0.972747	0.986374	0.978463	1.07647	0.685488	0.961278	0.0889514	-0.44749
Q8CG72	ARHL2_MOUSE	1.14815	1.07408	1.14317	1.07647	1.23595	1.20239	0.596281	-0.0868726
Q9Z1K5	ARI1_MOUSE	0.862979	0.931489	0.872472	1.09648	1.09648	1.09648	0.0625261	0.257614
A2BH40	ARI1A_MOUSE	1.00925	1.00463	1.00686	0.711214	1.15878	1.06423	0.56705	0.03265
Q8CG76	ARK72_MOUSE	1.34276	1.17138	1.18297	0.704693	1.20226	1.18628	0.974127	0.0150527
P61211	ARL1_MOUSE	0.895365	0.947682	0.930933	0.824138	0.92045	0.906341	0.556808	0.0596826
Q8BGR6	ARL15_MOUSE	1.1695	1.08475	1.16499	1.34276	1.22462	1.28117	0.571448	-0.109311
Q9D0J4	ARL2_MOUSE	0.887156	0.943578	0.928431	0.963829	0.903649	0.905109	0.409478	0.0626654
Q9WUL7	ARL3_MOUSE	1.09648	1.04824	1.06652	0.831764	0.809096	0.828717	0.000636737	0.302654
O88848	ARL6_MOUSE	1.27057	1.13529	1.19821	1.25893	1.08643	1.22207	0.842656	-0.0419247
Q8VEH3	ARL8A_MOUSE	1.03753	1.01876	1.03657	1.0666	0.83946	0.848313	0.307753	-0.25728
Q9CQW2	ARL8B_MOUSE	0.809096	0.904548	0.854111	0.824138	0.809096	0.822083	0.29119	-0.0654595
Q91YI0	ARLY_MOUSE	0.809096	0.904548	0.890109	0.648634	1.34276	1.07548	0.0309535	0.170641
Q9D0L7	ARM10_MOUSE	0.559758	0.779879	0.744781	0.870964	0.765597	0.855106	0.871825	0.00700166
Q9D7A8	ARMC1_MOUSE	0.636796	0.818398	0.725596	1.43219	1.1695	1.31859	9.63e-05	-0.378864
Q9DBR3	ARMC8_MOUSE	0.549541	0.77477	0.576129	0.432514	0.559758	0.487359	0.860957	-0.0147432
Q9QZB7	ARP10_MOUSE	0.963829	0.981915	0.977702	0.937562	0.666807	0.715509	0.204616	-0.16722
P61161	ARP2_MOUSE	0.990832	0.995416	0.992078	0.954993	0.972747	0.955076	0.251291	-0.0645979
Q99JY9	ARP3_MOUSE	1.04713	1.02356	1.02961	0.794328	1.1272	1.05148	0.491943	0.236177
Q9D898	ARP5L_MOUSE	1.10662	1.05331	1.09016	1.05682	1.08643	1.07186	0.147592	0.257467
Q9CVB6	ARPC2_MOUSE	1.1272	1.0636	1.08196	0.912011	1.02802	0.965949	0.00328952	0.846105
Q9JM76	ARPC3_MOUSE	1.33045	1.16523	1.17732	1.1695	1.34276	1.3273	0.15459	-0.361097
P59999	ARPC4_MOUSE	1.03753	1.01876	1.01896	0.794328	0.648634	0.768257	0.0736174	-0.333621
Q9CPW4	ARPC5_MOUSE	1.59956	1.29978	1.53181	1.11686	1.2942	1.29416	0.00628524	-0.0470229
P50429	ARSB_MOUSE	1.24738	1.12369	1.21502	0.630957	0.564937	0.625514	0.695922	-0.0604902
P98203	ARVC_MOUSE	0.870964	0.935482	0.91094	0.937562	0.895365	0.929646	0.550752	-0.0156192
P50295	ARY2_MOUSE	0.870964	0.935482	0.926109	0.801678	0.824138	0.80904	0.0336118	-0.171485
Q91WU5	AS3MT_MOUSE	1.0666	1.0333	1.04445	1.22462	0.717794	1.17108	0.509529	0.0639824
Q9WV54	ASAH1_MOUSE	0.608135	0.804067	0.760161	0.77983	0.870964	0.796061	0.00313273	-0.475865
Q9JHE3	ASAH2_MOUSE	0.990832	0.995416	0.994531	0.990832	0.862979	0.977761	0.0892124	-0.258122
P70158	ASM3A_MOUSE	0.77983	0.889915	0.841638	0.549541	0.737904	0.647158	0.000160198	-0.977359
O54984	ASNA_MOUSE	0.717794	0.858897	0.815525	0.794328	0.937562	0.811751	0.545452	0.0237933
Q8VBT9	ASPC1_MOUSE	0.928966	0.964483	0.950143	0.946237	0.903649	0.903715	0.00941813	-0.166413
Q9DCQ2	ASPD_MOUSE	1	1	1	0.666807	0.613762	0.617673	0.952151	-0.0142257
Q64191	ASPG_MOUSE	0.92045	0.960225	0.924062	0.794328	0.928966	0.92574	0.235921	0.171663
Q8BSY0	ASPH_MOUSE	0.816582	0.908291	0.857344	0.847227	0.847227	0.847227	0.28817	-0.0740866
Q99MQ4	ASPN_MOUSE	0.903649	0.951825	0.923547	1.14815	1.05682	1.09533	0.0380208	-0.376444
Q8CG79	ASPP2_MOUSE	1.72187	1.36093	1.60604	0.291072	0.549541	0.32191	0.457618	0.0885473
P16460	ASSY_MOUSE	0.990832	0.995416	0.994444	0.474242	1.09648	1.07642	0.162393	-0.0463949
Q80TI0	ASTRB_MOUSE	0.698232	0.849116	0.819455	1.88799	1.47231	1.7035	2.76e-05	-0.660299
P98197	AT11A_MOUSE	1.10662	1.05331	1.0611	0.465586	0.457088	0.459008	0.323528	-0.0823981
Q9QZW0	AT11C_MOUSE	1	1	1	0.946237	1	0.983205	0.637331	-0.0228269
Q9EPE9	AT131_MOUSE	0.972747	0.986374	0.973537	1.2942	1.21339	1.28399	0.00438303	0.248023
Q5XF89	AT133_MOUSE	0.691831	0.845915	0.779113	0.801678	0.691831	0.748372	0.000931939	-2.01197
Q8VDN2	AT1A1_MOUSE	1.00925	1.00463	1.0072	1.07647	1.10662	1.09637	0.614973	-0.17121
Q6PIC6	AT1A3_MOUSE	1.13763	1.06881	1.10761	3.0761	4.16869	3.65606	0.00221604	1.09728
Q9WV27	AT1A4_MOUSE	1.33045	1.16523	1.20243	2.14783	2.37684	2.24764	3.38e-06	-1.2211
P14094	AT1B1_MOUSE	2.10863	1.55431	1.95809	8.3946	12.4738	9.67597	0.212709	-0.0343364
P97370	AT1B3_MOUSE	0.972747	0.986374	0.980918	1.24738	1.47231	1.35234	0.000374404	0.37059
O55143	AT2A2_MOUSE	0.737904	0.868952	0.841884	0.946237	0.895365	0.941744	0.671645	-0.047461
Q64518	AT2A3_MOUSE	0.895365	0.947682	0.918679	1.1272	1.30617	1.13579	0.000653195	0.118394
G5E829	AT2B1_MOUSE	0.92045	0.960225	0.955013	1.15878	1.21339	1.19356	0.00132576	1.71777
Q6Q477	AT2B4_MOUSE	0.83946	0.91973	0.840723	2.96483	3.10456	3.04758	0.000247996	0.872858
Q80XR2	AT2C1_MOUSE	1.43219	1.21609	1.23169	1.19124	0.77983	0.795316	0.0023985	2.442
Q9CQQ7	AT5F1_MOUSE	1.51356	1.25678	1.32869	4.13048	4.40555	4.20719	0.00440527	0.469914
P56383	AT5G2_MOUSE	3.28095	2.14048	2.69436	6.13762	9.63829	8.31132	0.0609231	0.184781
Q9D5T0	ATAD1_MOUSE	1.00925	1.00463	1.00752	1.05682	0.972747	0.995191	0.011074	0.370016
Q925I1	ATAD3_MOUSE	0.879023	0.939511	0.909239	2.26986	2.44343	2.30542	0.00027549	0.330498
Q9CPX6	ATG3_MOUSE	0.887156	0.943578	0.919675	0.847227	0.855067	0.84982	1.48e-06	1.81009
Q8BGE6	ATG4B_MOUSE	0.717794	0.858897	0.788759	0.704693	0.751623	0.74916	0.0704921	-0.488044
O35143	ATIF1_MOUSE	3.19154	2.09577	2.45966	2.93765	4.96592	3.14152	1.36e-05	1.63638
Q6PA06	ATLA2_MOUSE	1.10662	1.05331	1.10038	1.13763	1.18032	1.14978	0.00767638	1.56947
Q91YH5	ATLA3_MOUSE	1	1	1	1.21339	1.23595	1.22169	0.966628	0.001604
Q04646	ATNG_MOUSE	2.05116	1.52558	2.00111	5.59758	5.86138	5.84811	1.37e-05	1.36348
O08997	ATOX1_MOUSE	1.77011	1.38505	1.67657	1.83654	1.39316	1.75379	0.0160913	-0.107953
Q9CWQ3	ATP23_MOUSE	1.64437	1.32219	1.60181	0.855067	1.57036	1.06928	0.287433	-0.101024
Q64436	ATP4A_MOUSE	0.855067	0.927533	0.912058	1.24738	1.01859	1.15267	0.201909	0.511703
P56382	ATP5E_MOUSE	1.83654	1.41827	1.76625	2.83139	3.46737	2.93067	0.0305113	0.0889805
Q9DCX2	ATP5H_MOUSE	2.67917	1.83958	2.22031	7.58578	8.62979	8.56718	4.49e-06	0.291221
Q06185	ATP5I_MOUSE	3.22107	2.11053	3.19029	6.66807	8.24138	7.14088	3.17e-05	1.63358
P97450	ATP5J_MOUSE	5.39511	3.19755	3.36254	27.5423	34.3558	27.8621	0.791299	0.0446124
Q9CPQ8	ATP5L_MOUSE	1.08643	1.04321	1.05879	1.90546	1.83654	1.90012	0.202147	-0.386506
Q9CRA7	ATP5S_MOUSE	1.31826	1.15913	1.25842	1.20226	1.25893	1.20616	0.0260345	0.343323
P56379	ATP68_MOUSE	1.10662	1.05331	1.08271	3.10456	3.19154	3.15578	0.0040241	0.878251
Q64430	ATP7A_MOUSE	0.879023	0.939511	0.887138	1	0.990832	0.996455	0.000133245	1.87872
P03930	ATP8_MOUSE	0.554626	0.777313	0.768003	1.47231	2.26986	1.92706	0.00159528	1.37155
P98195	ATP9B_MOUSE	1.18032	1.09016	1.16507	1.21339	0.946237	1.04997	0.000370406	2.90844
Q03265	ATPA_MOUSE	1.00925	1.00463	1.00762	1.01859	1.02802	1.02086	5.62e-06	0.82339
P56480	ATPB_MOUSE	1.00925	1.00463	1.00647	1.01859	1.02802	1.02483	0.671043	-0.0266806
Q9D3D9	ATPD_MOUSE	4.87528	2.93764	4.09984	11.0662	13.4276	12.3201	2.5e-07	1.54343
Q811I0	ATPF1_MOUSE	1.10662	1.05331	1.09248	1.23595	1.13763	1.22084	0.00802205	0.142849
Q91VR2	ATPG_MOUSE	2.51189	1.75594	2.47502	3.66438	3.83707	3.72225	0.00796928	1.43281
P56135	ATPK_MOUSE	1.14815	1.07408	1.10829	2.03236	1.41906	1.7781	0.413432	-0.0981502
Q78IK2	ATPMD_MOUSE	2.07014	1.53507	1.90206	3.10456	2.83139	2.93664	0.00822015	0.0217832
Q9DB20	ATPO_MOUSE	0.903649	0.951825	0.923086	2.12814	2.60615	2.3411	0.00520985	0.0242026
P28658	ATX10_MOUSE	0.879023	0.939511	0.919515	0.954993	0.912011	0.941167	0.000718341	1.62775
O70305	ATX2_MOUSE	1.1695	1.08475	1.14674	1.13763	1.30617	1.22821	0.0297508	0.144243
Q9JLZ3	AUHM_MOUSE	1.1272	1.0636	1.07388	1.13763	1.21339	1.14256	0.00401603	0.735119
P70295	AUP1_MOUSE	1.10662	1.05331	1.09119	0.912011	1.04713	0.917415	0.0241734	0.650931
Q9D9K3	AVEN_MOUSE	0.870964	0.935482	0.915576	1.22462	1.11686	1.15006	0.00316547	0.688018
Q64373	B2CL1_MOUSE	1.36773	1.18386	1.2769	1.04713	1.15878	1.05825	0.000499977	1.34847
P59017	B2L13_MOUSE	0.963829	0.981915	0.978608	7.94328	10.2802	9.96775	0.344828	0.0364824
P01887	B2MG_MOUSE	0.226986	0.613493	0.458242	0.501187	0.288403	0.29791	0.175156	0.110612
P13808	B3A2_MOUSE	0.879023	0.939511	0.905357	0.83946	0.831764	0.832202	0.072131	0.097764
P04919	B3AT_MOUSE	0.972747	0.986374	0.973017	1.09648	1.15878	1.1546	0.0563263	-0.1766
P58158	B3GA3_MOUSE	0.496592	0.748296	0.694835	0.405509	0.544503	0.503506	0.00230399	0.359184
P15535	B4GT1_MOUSE	0.870964	0.935482	0.88491	0.855067	0.544503	0.706086	0.0421508	-0.230064
Q3UI43	BABA1_MOUSE	1.69044	1.34522	1.42018	0.972747	0.903649	0.940349	0.000326619	3.26906
Q8K3W0	BABA2_MOUSE	0.862979	0.931489	0.881846	0.895365	0.895365	0.895365	0.622039	-0.256077
Q61337	BAD_MOUSE	0.862979	0.931489	0.870093	1.15878	1.02802	1.04952	0.0142037	-0.121765
O54962	BAF_MOUSE	0.847227	0.923614	0.922355	1.45881	1.58489	1.58255	0.00150921	0.217759
Q60739	BAG1_MOUSE	1.07647	1.03823	1.06328	0.591562	0.928966	0.790814	0.135815	-0.416303
Q91YN9	BAG2_MOUSE	1.2942	1.1471	1.24866	1.07647	1.34276	1.28089	0.100561	-0.354063
Q8CI32	BAG5_MOUSE	0.731139	0.86557	0.738084	1.05682	1	1.04538	0.00688827	-0.661668
Q9Z1R2	BAG6_MOUSE	1	1	1	0.879023	1.00925	0.883896	0.880953	0.00526288
Q8BKX1	BAIP2_MOUSE	0.432514	0.716257	0.603022	0.591562	1.19124	1.18031	0.0142922	0.280452
O08734	BAK_MOUSE	0.758578	0.879289	0.81759	0.862979	1.15878	0.881312
Q9DCT6	BAP18_MOUSE	0.946237	0.973119	0.960773	0.895365	0.666807	0.7176	0.000188554	0.780525
Q61334	BAP29_MOUSE	0.724436	0.862218	0.748336	1.0666	0.903649	0.975043	0.0427855	-0.459378
Q61335	BAP31_MOUSE	1.14815	1.07408	1.13207	1.77011	2.03236	1.98794	0.972209	0.00397064
P18572	BASI_MOUSE	1.28233	1.14117	1.16152	2.48886	2.70396	2.49963	0.00554075	0.409996
Q9QXA6	BAT1_MOUSE	0.285759	0.64288	0.574695	0.390841	0.30479	0.364194	0.149368	-0.113946
Q07813	BAX_MOUSE	1.20226	1.10113	1.16563	1.34276	1.1272	1.21499	0.133014	0.758282
Q9Z277	BAZ1B_MOUSE	1.04713	1.02356	1.03802	1.03753	1.13763	1.12789	0.216759	0.241587
Q9R069	BCAM_MOUSE	0.887156	0.943578	0.939075	1.78649	1.48594	1.74709	0.0454609	-0.337244
Q9QZK2	BCAR3_MOUSE	1.7378	1.3689	1.50766	1.52757	1.67494	1.66552	0.0327683	0.334992
O35855	BCAT2_MOUSE	1.10662	1.05331	1.07443	1.33045	1.45881	1.42859	0.000643542	0.787653
O55028	BCKD_MOUSE	1.14815	1.07408	1.1362	0.912011	0.691831	0.789432	7.79e-05	1.10146
Q8K019	BCLF1_MOUSE	1.30617	1.15309	1.24298	0.963829	1.43219	1.15964	0.258662	-0.50434
Q9CZP5	BCS1_MOUSE	0.685488	0.842744	0.772752	0.895365	0.685488	0.745267	0.357112	0.0871165
Q80XN0	BDH_MOUSE	1.05682	1.02841	1.03391	0.505825	0.452898	0.469342	0.117828	0.0874802
Q8JZV9	BDH2_MOUSE	1.03753	1.01876	1.02488	0.870964	0.887156	0.877077	0.00145105	0.857762
O35153	BET1L_MOUSE	2.93765	1.96882	2.40326	0.487529	1.59956	0.682404
P82198	BGH3_MOUSE	0.724436	0.862218	0.781844	0.758578	0.744732	0.748054	0.512061	0.0772079
P12265	BGLR_MOUSE	0.847227	0.923614	0.851421	0.505825	0.293765	0.387948	0.00141848	0.383027
O35490	BHMT1_MOUSE	2.03236	1.51618	1.88367	3.53183	4.87528	4.34453	0.00896092	-0.4888
Q9DBJ3	BI2L1_MOUSE	0.816582	0.908291	0.90472	0.92045	0.809096	0.815689	0.749602	-0.05828
P70444	BID_MOUSE	1.36773	1.18386	1.35901	0.895365	0.847227	0.887873	0.918844	0.0156746
Q9CY64	BIEA_MOUSE	0.77983	0.889915	0.847288	0.758578	0.862979	0.834475	6.06e-06	-1.12708
G3X9K3	BIG1_MOUSE	1.27057	1.13529	1.25481	0.990832	0.887156	0.934504	3.37e-05	-0.225567
A2A5R2	BIG2_MOUSE	0.972747	0.986374	0.97407	0.954993	1.02802	0.997894	0.0268263	-1.4002
O08539	BIN1_MOUSE	1.1272	1.0636	1.10832	1.05682	1.05682	1.05682	0.386153	-0.0731734
P20029	BIP_MOUSE	0.737904	0.868952	0.830867	0.809096	0.77983	0.794276	0.00194347	-1.14284
O88738	BIRC6_MOUSE	0.954993	0.977496	0.967546	0.990832	1.0666	1.00463	0.00435826	1.23107
O55102	BL1S1_MOUSE	0.990832	0.995416	0.991125	1	0.870964	0.982254	0.581177	-0.0470414
Q5U5M8	BL1S3_MOUSE	2.07014	1.53507	1.61399	1.31826	0.751623	0.800368	0.00229738	-0.572075
Q8VED2	BL1S4_MOUSE	1.36773	1.18386	1.18714	1.13763	1.05682	1.0771	0.672749	-0.0353952
Q8R015	BL1S5_MOUSE	1.23595	1.11797	1.1658	1.1695	1.20226	1.17804	0.0056215	-0.38026
Q8R016	BLMH_MOUSE	1.09648	1.04824	1.07673	0.794328	0.855067	0.844802	0.502906	0.0232781
Q923D2	BLVRB_MOUSE	2.72898	1.86449	1.90528	2.55859	2.77971	2.75379	0.0853261	-0.0573899
Q91Z96	BMP2K_MOUSE	1.09648	1.04824	1.09288	0.879023	1.13763	0.922493	0.671836	-0.0326333
Q9D8S9	BOLA1_MOUSE	6.91831	3.95915	6.32226	2.42103	3.83707	3.76354	0.0893632	0.0784295
Q8BGS2	BOLA2_MOUSE	0.816582	0.908291	0.823311	0.937562	1.02802	0.948315	0.363639	-0.0614506
Q8CEI1	BOLA3_MOUSE	0.990832	0.995416	0.992438	1.01859	1.07647	1.07289	0.0335826	-0.862654
Q8R164	BPHL_MOUSE	1.45881	1.22941	1.31093	0.366438	0.591562	0.46654	0.0759476	-0.192578
Q9Z0S1	BPNT1_MOUSE	1.07647	1.03823	1.03842	1.09648	1.18032	1.099	0.79236	0.0122789
P46737	BRCC3_MOUSE	0.654636	0.827318	0.749276	0.448745	0.534564	0.50153	0.00049149	-0.369136
Q9ESU6	BRD4_MOUSE	0.870964	0.935482	0.872008	0.895365	0.758578	0.816065	0.141128	0.316351
Q5DTM8	BRE1A_MOUSE	1.00925	1.00463	1.00492	1.0666	0.895365	0.904869	0.288939	-0.139526
Q8BXV2	BRI3B_MOUSE	0.887156	0.943578	0.887815	1.10662	1	1.04835	0.0777003	-0.779266
Q91VR8	BRK1_MOUSE	1.22462	1.11231	1.18203	1.52757	1.38038	1.49495	0.0411507	0.193478
Q80Y55	BSDC1_MOUSE	0.912011	0.956005	0.935093	0.879023	0.912011	0.881874	0.0282853	0.0888699
Q8VIM4	BSND_MOUSE	0.636796	0.818398	0.742973	2.46604	2.208	2.22492	0.000783504	-1.4892
Q80YW5	BSPRY_MOUSE	0.636796	0.818398	0.653977	0.981748	0.862979	0.951367	0.0706473	0.0984515
Q64277	BST1_MOUSE	0.288403	0.644202	0.619162	0.77983	0.487529	0.723583	0.0111929	-0.587532
Q8R2Q8	BST2_MOUSE	0.452898	0.726449	0.621762	0.654636	0.416869	0.632897	0.197688	-0.116885
Q9CQH7	BT3L4_MOUSE	0.903649	0.951825	0.951486	0.787046	0.954993	0.891437	0.413641	-0.0745188
Q8CIF4	BTD_MOUSE	0.963829	0.981915	0.977521	0.847227	0.444631	0.591037	0.0156664	0.214793
Q64152	BTF3_MOUSE	0.928966	0.964483	0.931236	1.00925	0.937562	0.978319	0.00599081	0.323307
Q8BJE2	BTNL9_MOUSE	1.41906	1.20953	1.39074	1.43219	1.41906	1.42334	0.058324	-0.0686184
Q9WVA3	BUB3_MOUSE	0.990832	0.995416	0.994492	0.972747	0.946237	0.961112	9.16e-05	1.65008
Q6PGH1	BUD31_MOUSE	1.0666	1.0333	1.05765	1.02802	1.08643	1.0851	0.0280718	0.406737
Q8VC97	BUP1_MOUSE	0.349945	0.674973	0.529149	0.0608135	0.510505	0.223951
Q9CQC6	BZW1_MOUSE	0.990832	0.995416	0.992258	0.990832	1.31826	1.25269	0.371212	0.359539
O35127	C10_MOUSE	0.954993	0.977496	0.961087	0.794328	0.724436	0.773888	0.784145	-0.0796189
O35658	C1QBP_MOUSE	1.1272	1.0636	1.1229	1.41906	1.90546	1.75172	0.32438	-0.0920406
O89103	C1QR1_MOUSE	0.981748	0.990874	0.99066	1.02802	1.00925	1.01775	0.0422013	-0.634627
Q922D8	C1TC_MOUSE	1.25893	1.12946	1.24391	0.619441	1.23595	0.842648	0.230957	0.0504123
Q80X80	C2C2L_MOUSE	1.8197	1.40985	1.65998	2.42103	2.44343	2.42934	0.265293	0.0888292
E9Q3C1	C2CD2_MOUSE	0.666807	0.833403	0.725982	0.666807	0.77983	0.687487	0.0126269	-0.0495536
Q8BRN9	C2D1B_MOUSE	0.903649	0.951825	0.947835	0.937562	1.10662	1.03748	0.553521	0.0190602
P08607	C4BPA_MOUSE	0.981748	0.990874	0.985666	1.1695	1.38038	1.22155	0.192561	-0.966533
Q9CZB0	C560_MOUSE	1	1	1	1.33045	1.57036	1.52094	0.123856	0.25801
Q5EBG8	CA050_MOUSE	0.698232	0.849116	0.784307	0.946237	0.862979	0.894034	0.000780371	-0.335836
O08532	CA2D1_MOUSE	1.05682	1.02841	1.03535	1.8197	2.07014	2.02963	0.0154537	0.615319
Q9QX15	CA3A1_MOUSE	1.40605	1.20302	1.29132	2.208	1.8197	2.1209	0.00787196	0.0439845
Q06138	CAB39_MOUSE	0.57544	0.78772	0.703732	0.737904	0.887156	0.86554	0.167224	-0.428972
Q61112	CAB45_MOUSE	0.990832	0.995416	0.992981	1.14815	0.990832	1.13583	0.00256859	0.576975
Q8CGU1	CACO1_MOUSE	0.928966	0.964483	0.938338	0.981748	0.895365	0.902448	0.635251	-0.0609342
P47934	CACP_MOUSE	1.10662	1.05331	1.09066	0.862979	0.855067	0.85767	0.145622	0.136578
Q9WTR5	CAD13_MOUSE	0.765597	0.882798	0.860088	0.887156	0.847227	0.856619	0.012952	0.350351
O88338	CAD16_MOUSE	1.43219	1.21609	1.42909	2.12814	2.60615	2.36684	0.00292349	0.559657
P09803	CADH1_MOUSE	0.870964	0.935482	0.928552	1.51356	1.77011	1.55761	0.0684025	0.21334
P55284	CADH5_MOUSE	1.02802	1.01401	1.01796	1	1.08643	1.01118	0.000281141	0.923655
Q8R5M8	CADM1_MOUSE	0.172187	0.586093	0.311781	0.57544	0.440555	0.451813	0.00468519	0.656639
Q8R464	CADM4_MOUSE	0.724436	0.862218	0.803116	0.972747	1.13763	1.05289	0.141777	0.269031
Q8CAK1	CAF17_MOUSE	1.01859	1.0093	1.01719	1.15878	1.05682	1.06465	0.122967	0.136474
P13634	CAH1_MOUSE	1.0666	1.0333	1.0425	0.619441	1.05682	0.670612	0.588749	-0.0268563
Q8CI85	CAH12_MOUSE	1.20226	1.10113	1.10847	1.61436	1.88799	1.62847	0.000147309	-0.335729
Q9WVT6	CAH14_MOUSE	1	1	1	2.03236	2.10863	2.08452	0.507711	0.0466949
Q99N23	CAH15_MOUSE	0.672977	0.836488	0.691287	1.44544	1.72187	1.48957	0.00291492	0.800411
P00920	CAH2_MOUSE	1.0666	1.0333	1.05243	1.59956	2.208	1.91623	0.00101213	0.823851
P16015	CAH3_MOUSE	0.963829	0.981915	0.980359	0.685488	0.744732	0.737033	0.671553	0.0176299
Q64444	CAH4_MOUSE	0.990832	0.995416	0.99121	1.14815	1.36773	1.29533	0.36223	0.455969
Q9QZA0	CAH5B_MOUSE	0.831764	0.915882	0.912817	0.765597	1	0.800073
Q8VHB5	CAH9_MOUSE	0.501187	0.750594	0.741975	0.510505	0.619441	0.600711	0.014253	0.40454
P12658	CALB1_MOUSE	1	1	1	3.59749	4.48745	3.82817
Q91WQ9	CALL4_MOUSE	1.1272	1.0636	1.07748	0.990832	1.07647	0.995353	0.0757028	0.107321
P0DP28	CALM3_MOUSE	0.92045	0.960225	0.937211	1.07647	2.18776	1.95417	0.127885	-0.421126
P14211	CALR_MOUSE	0.483059	0.741529	0.518147	0.724436	0.534564	0.591207	0.00376834	0.588627
Q9R1W5	CALRL_MOUSE	0.990832	0.995416	0.991076	0.824138	0.717794	0.732013	1.15e-06	1.05323
O35887	CALU_MOUSE	0.912011	0.956005	0.922502	0.895365	1.01859	0.957086	0.00121849	1.08137
P35564	CALX_MOUSE	0.787046	0.893523	0.838325	1.15878	1.21339	1.19902	0.00821136	0.860558
Q80VC9	CAMP3_MOUSE	1.07647	1.03823	1.07494	1.00925	1.11686	1.03128	0.000202851	-0.433113
O35350	CAN1_MOUSE	0.963829	0.981915	0.975271	0.954993	0.963829	0.962237	0.012635	0.356169
O08529	CAN2_MOUSE	0.92045	0.960225	0.935993	1.51356	1.58489	1.52681	0.706445	-0.0523416
Q6ZQ38	CAND1_MOUSE	0.92045	0.960225	0.952191	0.660693	0.724436	0.665616	0.377239	-0.204169
P40124	CAP1_MOUSE	0.816582	0.908291	0.885188	1.03753	0.937562	0.992027	0.000369276	1.98952
P24452	CAPG_MOUSE	0.570164	0.785082	0.731591	0.912011	1	0.967912	0.112975	-0.0937499
Q60865	CAPR1_MOUSE	1.02802	1.01401	1.01959	0.469894	0.816582	0.492268	0.0773271	0.888994
P47757	CAPZB_MOUSE	0.855067	0.927533	0.911876	0.981748	1.08643	1.0765	0.734714	0.0863335
Q9D1I2	CAR19_MOUSE	0.534564	0.767282	0.727415	0.928966	1.31826	0.961747	0.00216062	-0.388819
Q6EDY6	CARL1_MOUSE	1.01859	1.0093	1.01477	0.855067	0.963829	0.938434	0.518589	0.0410411
P70677	CASP3_MOUSE	0.870964	0.935482	0.931323	0.801678	0.954993	0.910692	0.000546177	0.503611
O89110	CASP8_MOUSE	0.847227	0.923614	0.878491	1.01859	0.636796	0.733839	0.77485	-0.0146579
Q9QY96	CASR_MOUSE	1.11686	1.05843	1.07217	0.824138	0.972747	0.84131	0.0884321	-0.0198702
P24270	CATA_MOUSE	1.83654	1.41827	1.5688	0.448745	0.416869	0.418666	1.69e-05	0.715546
P10605	CATB_MOUSE	1.24738	1.12369	1.2331	1.69044	1.83654	1.72927	0.000394951	-0.466114
P97821	CATC_MOUSE	0.937562	0.968781	0.965198	1.02802	0.787046	0.872634	0.0406735	0.184978
P18242	CATD_MOUSE	0.366438	0.683219	0.367801	1	1.15878	1.07632	0.019064	0.464712
Q9R013	CATF_MOUSE	0.963829	0.981915	0.976159	1.10662	1	1.02912	0.0188614	-0.783432
P49935	CATH_MOUSE	0.895365	0.947682	0.915864	0.660693	0.60256	0.638035	0.0198712	0.222907
P06797	CATL1_MOUSE	0.642688	0.821344	0.800549	0.912011	0.625173	0.901658	0.0522829	0.661156
O70370	CATS_MOUSE	1.1272	1.0636	1.08676	1.10662	0.937562	1.10327	0.0447624	-0.142061
Q9WUU7	CATZ_MOUSE	1.75388	1.37694	1.61813	1.36773	1.52757	1.40299	0.663844	-0.0375863
P49817	CAV1_MOUSE	0.895365	0.947682	0.917431	3.53183	3.40408	3.43786	0.498759	-0.149085
Q9WVC3	CAV2_MOUSE	0.724436	0.862218	0.817666	0.57544	1.04713	0.625063	0.0154719	-0.299762
O54724	CAVN1_MOUSE	0.751623	0.875811	0.78499	2.33346	1.59956	1.64081	0.000655126	-1.90915
Q63918	CAVN2_MOUSE	1.09648	1.04824	1.06848	1.69044	1.80302	1.78342	0.000714974	0.544366
Q91VJ2	CAVN3_MOUSE	0.963829	0.981915	0.977715	1.14815	1.07647	1.13624	0.438024	-0.0954551
P47753	CAZA1_MOUSE	0.954993	0.977496	0.961502	0.92045	0.847227	0.85269	0.00620082	1.1905
P47754	CAZA2_MOUSE	0.597035	0.798518	0.732098	0.648634	0.758578	0.720402	0.0916822	0.101901
Q06770	CBG_MOUSE	1.20226	1.10113	1.1602	1.0666	1.18032	1.16135	0.00023106	-0.537122
O89001	CBPD_MOUSE	0.972747	0.986374	0.980937	0.816582	1.01859	0.887098	0.624078	0.106953
Q80V42	CBPM_MOUSE	0.685488	0.842744	0.797981	0.77983	0.887156	0.858769	0.501822	-0.0584362
Q9WVJ3	CBPQ_MOUSE	0.928966	0.964483	0.931213	0.870964	0.879023	0.878531	0.280253	-0.143847
P48758	CBR1_MOUSE	0.731139	0.86557	0.755731	1.19124	1.65959	1.46009	4.13e-07	1.90995
Q8K354	CBR3_MOUSE	0.77983	0.889915	0.859692	0.737904	0.636796	0.683972	0.753164	-0.0972235
Q91VT4	CBR4_MOUSE	1.47231	1.23616	1.2869	1.44544	0.895365	1.14375	0.0119319	1.20818
Q91WT9	CBS_MOUSE	1.04713	1.02356	1.0396	0.416869	0.233346	0.378083	5.16e-05	0.715678
Q8VEH6	CBWD1_MOUSE	1.00925	1.00463	1.00561	0.744732	0.809096	0.798227	0.00309138	0.201155
P83917	CBX1_MOUSE	0.787046	0.893523	0.843483	1.02802	1.47231	1.27522	0.0203722	-0.143292
P23198	CBX3_MOUSE	0.704693	0.852347	0.719146	0.895365	1.47231	1.29707	0.999866	-2.46e-05
Q61686	CBX5_MOUSE	0.824138	0.912069	0.885661	0.666807	0.83946	0.775537	0.707769	-0.0232325
Q8VE99	CC115_MOUSE	0.337287	0.668644	0.386073	0.448745	0.30479	0.322115	0.288231	-0.111033
Q9D8X2	CC124_MOUSE	1.11686	1.05843	1.06949	1.11686	0.772681	0.826338	0.306125	0.118731
Q8BIS8	CC126_MOUSE	0.92045	0.960225	0.926849	1.0666	1	1.05716	0.00514863	-0.103829
Q3TC33	CC127_MOUSE	1.0666	1.0333	1.05102	1.43219	1.38038	1.41436	0.0100131	0.873837
Q8VEK0	CC50A_MOUSE	0.981748	0.990874	0.989517	0.83946	0.57544	0.772193	0.0233645	-0.297103
Q8C3X2	CC90B_MOUSE	1.25893	1.12946	1.24305	1.95884	1.69044	1.91522	0.384402	-0.197352
Q8CH18	CCAR1_MOUSE	0.794328	0.897164	0.887997	1.03753	1.25893	1.19473	0.000248411	-1.59679
Q8VDP4	CCAR2_MOUSE	0.981748	0.990874	0.982731	1.01859	1.04713	1.04124	0.000367422	-0.360381
Q9JIG7	CCD22_MOUSE	1.39316	1.19658	1.36344	1.18032	1.1272	1.17802	0.0342964	0.580945
Q9D024	CCD47_MOUSE	0.619441	0.809721	0.664897	1.04713	1.19124	1.09741	0.0592209	0.687096
Q8R3Q6	CCD58_MOUSE	0.981748	0.990874	0.986839	0.92045	0.801678	0.905938	0.116369	-0.20042
Q9D8L5	CCD91_MOUSE	1.09648	1.04824	1.0739	1.14815	0.831764	1.00468	0.402838	-0.371955
Q7TQK5	CCD93_MOUSE	1.02802	1.01401	1.02354	0.954993	0.928966	0.93024	0.179206	-0.256702
D3YZP9	CCDC6_MOUSE	1.02802	1.01401	1.01706	1.13763	1.09648	1.10275	0.0120757	0.153983
P53702	CCHL_MOUSE	0.928966	0.964483	0.944922	1.02802	1.05682	1.04326	3.73e-05	0.42384
O08786	CCKAR_MOUSE	1.04713	1.02356	1.03741	0.787046	0.879023	0.812534	0.0310995	-0.437625
Q8K2Y9	CCM2_MOUSE	0.862979	0.931489	0.929025	0.847227	1	0.869312	0.00224256	0.615711
Q8BGU5	CCNY_MOUSE	1.02802	1.01401	1.01527	1.04713	1.28233	1.19602	0.0144496	0.436633
Q9WU84	CCS_MOUSE	1.23595	1.11797	1.20431	0.879023	1.40605	0.912403	0.00528315	0.0721721
P10810	CD14_MOUSE	0.679204	0.839602	0.831089	0.816582	0.679204	0.682948	0.0703357	-0.181631
O35566	CD151_MOUSE	1.24738	1.12369	1.14317	1.39316	1.6293	1.52543	0.00436661	0.671723
Q61490	CD166_MOUSE	1.03753	1.01876	1.02457	1.22462	1.15878	1.22068	0.0421485	-0.171333
Q9JLQ0	CD2AP_MOUSE	0.737904	0.868952	0.783427	0.751623	0.92045	0.883996	0.446636	-0.108902
Q64314	CD34_MOUSE	1.23595	1.11797	1.18807	2.07014	2.1677	2.14285	0.000884461	-0.123428
Q08857	CD36_MOUSE	0.912011	0.956005	0.932992	0.717794	0.505825	0.616635	0.002358	0.125391
P56528	CD38_MOUSE	1.21339	1.10669	1.17311	1.30617	1.11686	1.261	0.00186584	0.140218
Q61735	CD47_MOUSE	0.870964	0.935482	0.89011	1.34276	1.40605	1.34923	0.00175528	-0.326509
P35762	CD81_MOUSE	1.04713	1.02356	1.04401	1.15878	1.1272	1.14247	0.96702	-0.00368805
P40237	CD82_MOUSE	1.08643	1.04321	1.08226	1.35519	1.28233	1.28288	0.0860052	0.205566
P40240	CD9_MOUSE	0.666807	0.833403	0.758136	1.75388	2.03236	2.01335	0.527503	-0.154226
Q61081	CDC37_MOUSE	1.04713	1.02356	1.03028	0.879023	0.887156	0.884262	0.454582	-0.109106
P60766	CDC42_MOUSE	0.711214	0.855607	0.724547	1.05682	1.07647	1.06095	0.0117298	0.371981
Q6A068	CDC5L_MOUSE	1.33045	1.16523	1.17648	1.51356	1.8197	1.61127	0.0013778	0.226294
Q5U462	CDCP1_MOUSE	1.13763	1.06881	1.08412	0.990832	1.35519	1.06403	0.437115	0.0967451
P56389	CDD_MOUSE	1.39316	1.19658	1.30885	0.963829	1.1695	0.975313	3.04e-05	0.849154
E9Q7P9	CDHR2_MOUSE	1.58489	1.29245	1.47077	1.21339	1.57036	1.31956
Q8VHF2	CDHR5_MOUSE	1.90546	1.45273	1.55729	1.14815	1.48594	1.33418	0.00687319	-0.606041
Q8VDP6	CDIPT_MOUSE	1.1695	1.08475	1.11494	1.27057	1.24738	1.26096	0.383216	0.0767397
P30285	CDK4_MOUSE	0.862979	0.931489	0.908299	0.679204	0.801678	0.68981	7.3e-05	0.603817
O35207	CDKA1_MOUSE	0.737904	0.868952	0.811838	1.03753	1.21339	1.06442
Q60772	CDN2C_MOUSE	1.0666	1.0333	1.06569	0.946237	1.01859	0.972436	0.000877038	0.138456
Q99L43	CDS2_MOUSE	0.879023	0.939511	0.926484	0.928966	1.0666	1.02844	0.00105804	0.287574
Q8BR90	CE051_MOUSE	1.1695	1.08475	1.11318	0.642688	0.801678	0.741193	0.000317575	1.36068
Q80V31	CE104_MOUSE	1.52757	1.26378	1.5238	1.19124	1.07647	1.11833
P31809	CEAM1_MOUSE	0.717794	0.858897	0.810474	1.19124	1.18032	1.19017	3.49e-05	-0.226487
Q8BTE5	CEBOS_MOUSE	3.01995	2.00998	2.71016	2.35505	1.78649	2.14258	0.0029262	0.479261
P28659	CELF1_MOUSE	1.02802	1.01401	1.01922	0.946237	0.963829	0.955638
Q9CXS4	CENPV_MOUSE	1.69044	1.34522	1.34929	2.01372	2.65461	2.61943	0.0155342	0.429204
Q8C0D9	CEP68_MOUSE	0.912011	0.956005	0.953888	1.31826	0.679204	1.21913	0.742734	0.0514602
Q8BGS7	CEPT1_MOUSE	0.794328	0.897164	0.828544	1.07647	0.879023	0.884216	0.0398686	-0.326665
Q924Z4	CERS2_MOUSE	0.972747	0.986374	0.980206	0.963829	0.990832	0.98156	0.580314	-0.0835989
Q8C172	CERS6_MOUSE	1.05682	1.02841	1.05653	0.83946	0.672977	0.685762	0.13361	-0.308823
Q9EQG9	CERT_MOUSE	1.41906	1.20953	1.4114	0.608135	0.937562	0.889463	0.00602551	0.165574
Q61147	CERU_MOUSE	0.510505	0.755253	0.571858	0.946237	0.937562	0.942376	0.0157707	-0.316283
Q8VCT4	CES1D_MOUSE	3.0761	2.03805	2.68557	3.28095	2.80543	3.10493	0.0109023	0.454927
Q91WU0	CES1F_MOUSE	1.1695	1.08475	1.14905	0.474242	0.313329	0.4321	0.0330434	-0.108001
Q9R1K9	CETN2_MOUSE	0.990832	0.995416	0.990943	1.11686	1.14815	1.1449	0.107387	0.139644
O35648	CETN3_MOUSE	0.981748	0.990874	0.983446	0.946237	1.55597	1.48554	0.00169973	-0.623646
P04186	CFAB_MOUSE	0.60256	0.80128	0.650257	0.591562	0.698232	0.667923	0.0296147	-0.349813
P06909	CFAH_MOUSE	0.724436	0.862218	0.803757	0.963829	1.09648	1.06597	0.000706516	0.57728
Q61129	CFAI_MOUSE	1.03753	1.01876	1.03513	0.990832	0.981748	0.983458	0.228529	-0.300639
O88271	CFDP1_MOUSE	0.765597	0.882798	0.843153	0.83946	1.14815	0.848939	0.000563476	-0.0952273
Q8VCN5	CGL_MOUSE	1.97697	1.48848	1.73971	1.67494	1.67494	1.67494	0.0151493	0.732916
Q6AW69	CGNL1_MOUSE	0.855067	0.927533	0.877241	0.990832	1.64437	1.47317	0.544841	0.188862
Q8R1U2	CGRE1_MOUSE	2.05116	1.52558	1.65913	2.58226	3.43558	2.61294	0.211214	0.172296
Q64676	CGT_MOUSE	0.946237	0.973119	0.957679	0.855067	0.847227	0.851393	0.912497	-0.00152502
Q8VE95	CH082_MOUSE	1.03753	1.01876	1.0242	0.912011	1.28233	0.913645	0.00442045	-0.515248
Q64433	CH10_MOUSE	1.44544	1.22272	1.23708	2.33346	4.16869	3.05753	0.0123468	-0.730334
Q99LU0	CH1B1_MOUSE	1.00925	1.00463	1.00693	1	0.972747	0.986601	0.0109957	0.621016
P63038	CH60_MOUSE	1.11686	1.05843	1.11199	0.529663	1.30617	0.701347	0.236061	0.23685
Q9CQG1	CHAC2_MOUSE	0.772681	0.88634	0.802806	0.580764	1.20226	1.18008	0.000182047	-1.48044
Q9CQA6	CHCH1_MOUSE	1.04713	1.02356	1.04251	0.758578	1.40605	1.19385	0.000136775	0.195786
Q9D1L0	CHCH2_MOUSE	0.679204	0.839602	0.8104	0.666807	1.15878	0.878639	0.148727	0.431892
Q8K2Q5	CHCH7_MOUSE	0.963829	0.981915	0.966675	1.72187	1.1695	1.25317	0.660238	-0.069332
Q6PDQ2	CHD4_MOUSE	0.928966	0.964483	0.930305	0.928966	0.981748	0.931191	0.0123094	0.387189
Q8BJ64	CHDH_MOUSE	1.11686	1.05843	1.10022	0.972747	1.33045	1.10355	0.00228838	-0.0646055
Q8CGZ0	CHERP_MOUSE	0.862979	0.931489	0.911472	0.92045	0.879023	0.91628	0.34314	0.187097
Q922Q9	CHID1_MOUSE	1	1	1	1.57036	1.64437	1.58162	0.691871	-0.0508706
O35744	CHIL3_MOUSE	0.990832	0.995416	0.992029	1.04713	1.25893	1.20525	0.0702089	0.627228
Q9WUD1	CHIP_MOUSE	1.25893	1.12946	1.17758	1.1272	1.51356	1.46284
Q921W0	CHM1A_MOUSE	0.879023	0.939511	0.882232	0.717794	0.77983	0.762812	0.0243087	0.721061
Q9DB34	CHM2A_MOUSE	0.972747	0.986374	0.977463	0.972747	0.946237	0.963484	0.000185372	-0.172001
Q9D8B3	CHM4B_MOUSE	1.00925	1.00463	1.00489	1	0.981748	0.994789	0.944325	0.0128169
Q9CQ10	CHMP3_MOUSE	0.758578	0.879289	0.770815	0.972747	1.04713	0.977896	0.024898	1.29155
Q9D7S9	CHMP5_MOUSE	1.02802	1.01401	1.01976	1.04713	1.18032	1.17359	0.0621597	-0.0296555
P0C0A3	CHMP6_MOUSE	1.24738	1.12369	1.19104	1.19124	1.08643	1.10681	0.349556	-0.373669
Q8R1T1	CHMP7_MOUSE	0.887156	0.943578	0.927536	1.18032	0.895365	1.07249	0.463575	0.267383
P61022	CHP1_MOUSE	1.00925	1.00463	1.00665	1.77011	2.12814	2.0211	0.690214	0.109407
Q9JKL5	CHP3_MOUSE	0.92045	0.960225	0.956276	1.02802	0.928966	0.95119	0.453653	0.215377
Q8C025	CHPT1_MOUSE	0.963829	0.981915	0.970628	0.794328	0.981748	0.859324	0.0753179	0.508993
Q9CR86	CHSP1_MOUSE	0.787046	0.893523	0.826976	0.809096	0.870964	0.82063	0.785486	0.00924355
Q9CY57	CHTOP_MOUSE	1.10662	1.05331	1.08903	1.05682	1.11686	1.11326	0.700812	0.0566752
Q9DCL2	CIA2A_MOUSE	0.972747	0.986374	0.98141	0.731139	1.20226	0.87606	0.899145	0.00522189
Q9CWX2	CIA30_MOUSE	0.862979	0.931489	0.903615	1.07647	0.847227	1.03718	1.3e-05	0.676974
Q99KN2	CIAO1_MOUSE	0.887156	0.943578	0.94322	0.787046	0.831764	0.804605	0.049096	0.237531
P59242	CING_MOUSE	0.457088	0.728544	0.517007	0.452898	0.387258	0.439708	0.230967	0.202596
P60824	CIRBP_MOUSE	0.440555	0.720277	0.443504	1.34276	1.57036	1.47187	0.00555156	-0.256767
Q91WS0	CISD1_MOUSE	0.928966	0.964483	0.963376	1.65959	2.07014	2.04435	0.107827	-0.026834
Q9CQB5	CISD2_MOUSE	1.07647	1.03823	1.06066	1.64437	1.27057	1.47262	0.0667958	-0.0203249
B1AR13	CISD3_MOUSE	1.23595	1.11797	1.13676	1.51356	1.44544	1.44579	0.0122482	0.315647
Q9CZU6	CISY_MOUSE	0.731139	0.86557	0.850068	0.685488	0.981748	0.863767	0.0601071	0.151603
Q91V76	CK054_MOUSE	1.38038	1.19019	1.26741	0.981748	1.51356	1.13178	0.285229	-0.0738011
Q8VD62	CK068_MOUSE	1.23595	1.11797	1.15626	0.613762	0.963829	0.690847	0.199897	0.190753
Q99LM2	CK5P3_MOUSE	0.758578	0.879289	0.802351	0.642688	0.666807	0.647374	0.000806607	0.970638
Q8BMK4	CKAP4_MOUSE	0.895365	0.947682	0.919016	1.41906	0.879023	0.99275	0.506374	0.035772
A2AGT5	CKAP5_MOUSE	0.92045	0.960225	0.930168	0.963829	0.981748	0.969083	0.164971	-0.146153
Q9CZ69	CKLF6_MOUSE	0.870964	0.935482	0.885468	0.972747	0.928966	0.958226	0.952965	-0.00394918
Q8BRT1	CLAP2_MOUSE	1.59956	1.29978	1.4631	1.57036	2.26986	1.81898	0.638993	0.0167653
O08585	CLCA_MOUSE	1.07647	1.03823	1.06627	0.711214	1.05682	0.818911	0.769592	-0.0657821
Q6IRU5	CLCB_MOUSE	0.946237	0.973119	0.950847	0.691831	1.21339	1.2106	0.299337	0.13409
Q99LI2	CLCC1_MOUSE	0.887156	0.943578	0.929606	0.963829	0.862979	0.958317	0.00688292	-0.194903
Q9WUB7	CLCKA_MOUSE	0.586138	0.793069	0.74014	0.862979	0.831764	0.848972	0.171645	-0.411784
Q9WUB6	CLCKB_MOUSE	0.937562	0.968781	0.946567	1.18032	1.02802	1.11966	0.00123565	1.4506
P51791	CLCN3_MOUSE	0.77983	0.889915	0.805213	1.10662	1.00925	1.10604	0.00187584	1.01518
Q9WVD4	CLCN5_MOUSE	1.02802	1.01401	1.0147	0.990832	1.01859	1.00579	0.0204569	0.466502
O70496	CLCN7_MOUSE	1.19124	1.09562	1.19028	0.954993	0.946237	0.954675	0.00210091	0.335567
Q9Z0S6	CLD10_MOUSE	1.02802	1.01401	1.01476	1.20226	1.15878	1.19737	0.784508	0.048827
Q925N4	CLD16_MOUSE	0.636796	0.818398	0.71749	0.879023	0.794328	0.865107	0.69655	-0.081535
O88552	CLD2_MOUSE	1.25893	1.12946	1.22211	1.22462	1.39316	1.26163	0.0207577	-0.629845
Q9Z261	CLD7_MOUSE	0.937562	0.968781	0.938816	1.07647	1.15878	1.10772	0.0110771	-0.318463
Q9Z260	CLD8_MOUSE	1.19124	1.09562	1.11459	1.30617	0.855067	1.3033	0.345768	0.252705
Q9CQX5	CLDN1_MOUSE	0.963829	0.981915	0.967476	0.855067	0.912011	0.897301	0.05748	0.0523254
Q68FD5	CLH1_MOUSE	1	1	1	0.413047	0.847227	0.793439	0.0748995	0.0873529
Q9Z1Q5	CLIC1_MOUSE	1.33045	1.16523	1.19463	0.903649	1.43219	1.28857	0.123748	0.375467
Q9QYB1	CLIC4_MOUSE	1.09648	1.04824	1.04935	0.855067	1.21339	0.913425	0.126206	-0.298217
Q8BXK9	CLIC5_MOUSE	1.0666	1.0333	1.0538	1.19124	1.5417	1.36351	0.66175	0.118461
Q922J3	CLIP1_MOUSE	0.501187	0.750594	0.558299	0.816582	0.534564	0.651172	0.833692	0.0128956
Q9Z0H8	CLIP2_MOUSE	0.724436	0.862218	0.763547	0.92045	0.870964	0.894927	0.0871222	0.263317
Q8C5W0	CLMN_MOUSE	0.787046	0.893523	0.888435	0.83946	1.34276	1.05997	0.0248679	0.222221
Q8BXA5	CLP1L_MOUSE	0.625173	0.812586	0.732239	0.981748	1.04713	1.04243	0.00583161	0.380516
Q60649	CLPB_MOUSE	1.14815	1.07408	1.11888	1.04713	1.09648	1.07268	0.208003	-0.019729
O88696	CLPP_MOUSE	0.895365	0.947682	0.898325	1.01859	1.39316	1.2629	0.00288502	-0.283953
Q8VBZ3	CLPT1_MOUSE	0.92045	0.960225	0.949428	0.990832	1.10662	1.04691	0.000321714	0.219219
Q9JHS4	CLPX_MOUSE	1.19124	1.09562	1.17817	1.03753	1.41906	1.08885	0.106428	0.224475
Q9ESG4	CLTRN_MOUSE	1.45881	1.22941	1.25025	1.90546	2.63027	2.18001	0.234073	0.103637
Q5SW19	CLU_MOUSE	1.48594	1.24297	1.37354	0.737904	0.544503	0.671063	0.00312362	0.232617
Q06890	CLUS_MOUSE	1.10662	1.05331	1.06472	1.92309	1.70608	1.85687	0.89714	0.0265101
Q8BG92	CLVS2_MOUSE	5.70164	3.35082	4.89029	1.04713	0.963829	1.03843	0.0098501	-0.128815
Q8R4N0	CLYBL_MOUSE	1.44544	1.22272	1.41687	0.77983	1.25893	1.25757	0.0821815	-0.546727
Q8R1G2	CMBL_MOUSE	1.2942	1.1471	1.19956	0.731139	1.19124	0.770098	0.900984	-0.0259972
Q8BH59	CMC1_MOUSE	1.0666	1.0333	1.04244	1.7378	1.51356	1.5957	0.562432	-0.0991743
Q9QXX4	CMC2_MOUSE	1.15878	1.07939	1.14574	1.90546	1.80302	1.87504	0.0365067	0.377332
Q9JIZ0	CMLO1_MOUSE	1.27057	1.13529	1.2135	0.597035	0.758578	0.710271
Q9QXS8	CMLO5_MOUSE	1.77011	1.38505	1.4105	1.13763	1.15878	1.14366	0.595598	0.145618
Q3U5Q7	CMPK2_MOUSE	0.724436	0.862218	0.82124	0.554626	0.405509	0.514309	0.0612657	0.192858
Q8BIG7	CMTD1_MOUSE	0.903649	0.951825	0.949991	1.33045	0.801678	1.3061	0.20833	0.335763
P53996	CNBP_MOUSE	0.824138	0.912069	0.856133	1.02802	1.51356	1.24094	0.00669826	0.501157
Q9D1A2	CNDP2_MOUSE	1.1695	1.08475	1.12369	0.343558	0.679204	0.420826	0.182471	-0.0549296
Q9CX13	CNIH4_MOUSE	0.862979	0.931489	0.893901	0.937562	1.10662	0.985067	0.0487926	0.422708
Q08091	CNN1_MOUSE	0.801678	0.900839	0.872868	1.8197	1.13763	1.26081	0.0418586	0.151915
Q08093	CNN2_MOUSE	0.895365	0.947682	0.900777	1.14815	1.18032	1.17447	0.838488	0.0330921
Q9DAW9	CNN3_MOUSE	0.559758	0.779879	0.699209	1.34276	1.49968	1.35867	0.0143757	0.769912
Q3TWN3	CNNM2_MOUSE	1.00925	1.00463	1.00526	0.981748	0.937562	0.95595	0.00136411	-1.07045
Q32NY4	CNNM3_MOUSE	1.33045	1.16523	1.18926	1	0.954993	0.95686	0.000339784	0.766623
Q9CWN7	CNO11_MOUSE	1.15878	1.07939	1.10498	1.0666	0.824138	0.900639	0.0062405	-2.19292
Q6ZQ08	CNOT1_MOUSE	0.928966	0.964483	0.950791	0.981748	0.855067	0.876227	0.205641	-0.309488
Q8K0V4	CNOT3_MOUSE	0.809096	0.904548	0.831283	0.855067	0.879023	0.872297	0.108462	-0.43534
Q60809	CNOT7_MOUSE	0.444631	0.722316	0.546031	0.194089	0.310456	0.248369	0.00101471	0.625274
Q9QXT0	CNPY2_MOUSE	0.990832	0.995416	0.992378	1.01859	0.928966	0.990985	4.75e-05	0.722485
Q9DAU1	CNPY3_MOUSE	0.83946	0.91973	0.905878	0.809096	0.744732	0.752929	0.00111538	-0.808975
Q8BQ47	CNPY4_MOUSE	0.855067	0.927533	0.920442	0.83946	1.10662	1.01031	0.0393957	-0.408389
Q0VG49	CO061_MOUSE	0.731139	0.86557	0.82871	0.887156	0.544503	0.737642	0.00674958	-0.707601
P11087	CO1A1_MOUSE	0.534564	0.767282	0.663625	1.92309	2.14783	2.01343	0.289893	0.293429
Q01149	CO1A2_MOUSE	1.19124	1.09562	1.17677	5.49541	5.70164	5.57847	0.0499576	0.545092
P01027	CO3_MOUSE	0.394457	0.697229	0.502374	1.36773	1.44544	1.43151	0.00349099	-1.22648
P02463	CO4A1_MOUSE	0.666807	0.833403	0.793023	0.954993	1.35519	1.0845	0.103602	0.172231
P08122	CO4A2_MOUSE	1.09648	1.04824	1.05075	1.43219	1.59956	1.46199	0.0610802	0.711818
Q9QZS0	CO4A3_MOUSE	0.794328	0.897164	0.855661	1.55597	1.1695	1.52411	0.000196747	0.35238
Q9QZR9	CO4A4_MOUSE	1.02802	1.01401	1.01922	1.01859	1.08643	1.04391	0.000896897	1.04302
P01029	CO4B_MOUSE	0.704693	0.852347	0.807647	1.55597	1.43219	1.47632	0.0204942	-0.0704464
P06684	CO5_MOUSE	1.15878	1.07939	1.14219	1.14815	1.02802	1.1101	0.00859617	-0.339706
Q04857	CO6A1_MOUSE	0.704693	0.852347	0.812061	1.03753	1.6293	1.10852	0.0709859	-0.260231
Q02788	CO6A2_MOUSE	1.19124	1.09562	1.13785	1.33045	1.78649	1.34191	0.341207	-0.0681323
Q8K182	CO8A_MOUSE	0.731139	0.86557	0.810619	0.457088	0.420727	0.428588	0.52838	0.0344268
Q8VCG4	CO8G_MOUSE	1.22462	1.11231	1.17656	1.33045	0.954993	1.25894	0.0218826	-1.18595
P06683	CO9_MOUSE	0.946237	0.973119	0.964194	0.912011	0.887156	0.892073	0.64106	-0.0195459
Q9D2R6	COA3_MOUSE	1	1	1	1.25893	1.27057	1.2645	0.0202171	-0.208306
Q8BGD8	COA6_MOUSE	0.990832	0.995416	0.992425	1.13763	1.21339	1.19468	0.358376	0.129257
Q921H9	COA7_MOUSE	0.831764	0.915882	0.894755	0.879023	1.11686	1.02069	0.469564	-0.161004
Q8BZB2	COAC_MOUSE	0.946237	0.973119	0.966009	0.751623	0.816582	0.770197	0.00012662	1.63023
Q9DBL7	COASY_MOUSE	0.92045	0.960225	0.949933	0.469894	0.559758	0.542951	3.09e-07	2.276
Q3UMF0	COBL1_MOUSE	0.731139	0.86557	0.736757	1.0666	1.49968	1.47081	0.00065075	1.41295
Q60847	COCA1_MOUSE	0.413047	0.706524	0.580813	1.77011	0.937562	1.68123	0.0456789	0.565894
Q80X19	COEA1_MOUSE	0.862979	0.931489	0.897468	0.879023	1.2942	0.993092	0.00130376	0.491888
P18760	COF1_MOUSE	0.613762	0.806881	0.642228	0.903649	1.45881	1.07842	0.0112113	0.738432
P45591	COF2_MOUSE	1.49968	1.24984	1.2946	1.52757	1.43219	1.45147	0.221612	0.0407438
O35206	COFA1_MOUSE	0.636796	0.818398	0.798111	0.870964	0.654636	0.65506	0.000248658	0.916841
Q9Z160	COG1_MOUSE	0.57544	0.78772	0.701012	0.30479	0.483059	0.464912	0.505338	-0.0407254
Q921L5	COG2_MOUSE	1.24738	1.12369	1.16786	1.1272	1.30617	1.24058	0.0707952	0.672271
Q8R1U1	COG4_MOUSE	0.731139	0.86557	0.846279	0.801678	0.870964	0.810428	0.0868749	0.38069
Q8C0L8	COG5_MOUSE	0.432514	0.716257	0.702472	0.648634	0.413047	0.636722	0.000826449	-0.881833
P39061	COIA1_MOUSE	0.413047	0.706524	0.517443	1.49968	1.43219	1.49738	0.935501	0.0126353
Q8K4M5	COMD1_MOUSE	1.34276	1.17138	1.19652	0.887156	0.937562	0.925883	0.00426941	-0.0995745
Q63829	COMD3_MOUSE	0.981748	0.990874	0.990857	1.0666	1	1.02471	1.56e-07	0.338758
Q9CQ02	COMD4_MOUSE	0.895365	0.947682	0.944273	0.855067	0.954993	0.925096	0.00116078	0.251397
Q3V4B5	COMD6_MOUSE	0.954993	0.977496	0.97169	0.816582	0.711214	0.78313	0.165175	0.191063
Q8K2Q0	COMD9_MOUSE	1.23595	1.11797	1.14304	0.855067	0.862979	0.8603	0.000955341	-0.303231
Q8JZY2	COMDA_MOUSE	0.946237	0.973119	0.948495	1.01859	1.03753	1.01998	0.000152926	-0.847957
O88587	COMT_MOUSE	0.457088	0.728544	0.639027	0.390841	0.487529	0.425584	0.0179102	0.790842
Q8CIE6	COPA_MOUSE	0.636796	0.818398	0.765018	0.824138	0.666807	0.814789	0.031923	1.368
Q9JIF7	COPB_MOUSE	1.18032	1.09016	1.09627	0.895365	0.809096	0.859608	0.275879	0.234159
O55029	COPB2_MOUSE	0.717794	0.858897	0.80383	1.09648	0.648634	0.787547	0.0581275	0.738127
Q5XJY5	COPD_MOUSE	0.77983	0.889915	0.803752	0.630957	0.534564	0.537893	0.210992	0.125352
O89079	COPE_MOUSE	0.895365	0.947682	0.908215	1.08643	0.937562	0.955702	0.805688	-0.0472775
Q9QZE5	COPG1_MOUSE	0.946237	0.973119	0.950593	0.597035	0.691831	0.633914	0.0319305	-0.720453
Q9QXK3	COPG2_MOUSE	1.11686	1.05843	1.10537	1.24738	0.870964	1.16136	0.518112	0.0540157
Q8K211	COPT1_MOUSE	0.369828	0.684914	0.683105	0.432514	0.586138	0.56249	0.791527	0.0234782
P61924	COPZ1_MOUSE	1.30617	1.15309	1.2955	1.23595	1.34276	1.31756	0.693031	-0.124315
Q8BMS4	COQ3_MOUSE	0.737904	0.868952	0.852695	0.862979	1.09648	0.88723	0.000466123	1.436
Q8BGB8	COQ4_MOUSE	0.660693	0.830347	0.771203	1.1695	1.05682	1.11512	0.00450761	-0.431932
Q9CXI0	COQ5_MOUSE	1.19124	1.09562	1.16168	1.23595	1.14815	1.16612	0.0962518	0.0609249
Q8R1S0	COQ6_MOUSE	1.04713	1.02356	1.04118	1.11686	1.00925	1.02076	0.636904	-0.0272558
P97478	COQ7_MOUSE	1.04713	1.02356	1.04277	1.48594	1.36773	1.39408	0.00340756	-0.329659
Q60936	COQ8A_MOUSE	1.02802	1.01401	1.02101	0.946237	0.937562	0.945469	0.0010434	-0.439655
Q566J8	COQ8B_MOUSE	1.11686	1.05843	1.06046	0.847227	0.879023	0.877138	0.00275967	0.101132
Q8K1Z0	COQ9_MOUSE	1.31826	1.15913	1.25679	1.92309	1.75388	1.76296	0.10985	-0.484734
O89053	COR1A_MOUSE	1.07647	1.03823	1.04692	0.972747	0.648634	0.912161	0.720259	0.0545289
Q9WUM3	COR1B_MOUSE	0.253513	0.626756	0.59213	0.18197	0.60256	0.513545	0.0022243	-0.392922
Q9WUM4	COR1C_MOUSE	0.524807	0.762404	0.696115	0.591562	0.630957	0.604974	0.732925	0.0893758
Q8BH44	COR2B_MOUSE	0.77983	0.889915	0.85739	0.912011	0.903649	0.907552	0.00505399	-0.538123
Q9D2V7	CORO7_MOUSE	1.19124	1.09562	1.15034	1.0666	0.946237	0.990042	0.198546	0.115068
Q9CQI6	COTL1_MOUSE	1.1272	1.0636	1.10081	1.33045	2.22844	1.69873	0.000394363	-0.577831
P00397	COX1_MOUSE	1.78649	1.39324	1.53212	3.56451	4.09261	3.78341	0.997924	-0.000420911
Q6P8I6	COX11_MOUSE	1.48594	1.24297	1.40459	1.22462	1.35519	1.32117	0.673497	-0.136335
Q8BH51	COX14_MOUSE	1.05682	1.02841	1.03773	1.28233	1.21339	1.28074	0.468353	0.0533775
Q8BJ03	COX15_MOUSE	1.67494	1.33747	1.52671	1.41906	1.78649	1.66197	0.202821	0.210889
Q9CR63	COX16_MOUSE	0.83946	0.91973	0.908963	1.10662	0.855067	1.06779	0.00375618	0.562713
Q8K0C8	COX19_MOUSE	1.11686	1.05843	1.08417	0.92045	1.19124	1.0904	0.433153	0.0419224
P00405	COX2_MOUSE	1.04713	1.02356	1.04218	1.44544	1.69044	1.65682	0.754534	0.0161372
Q9D7J4	COX20_MOUSE	1.05682	1.02841	1.03679	1.04713	1.03753	1.03878	0.000492906	0.448178
P19783	COX41_MOUSE	2.55859	1.77929	1.89918	9.37562	8.70964	8.89445	9.16e-05	-0.114533
P12787	COX5A_MOUSE	1.92309	1.46155	1.83868	8.62979	9.81748	8.71996	0.000633605	-0.31371
P19536	COX5B_MOUSE	1.72187	1.36093	1.47533	5.24807	5.97035	5.90844	0.00138176	0.542798
Q9CPQ1	COX6C_MOUSE	3.28095	2.14048	2.62147	13.1826	11.4815	12.917	0.104802	-0.319507
P56393	COX7B_MOUSE	1.24738	1.12369	1.22128	1.23595	1.30617	1.29375	0.756245	-0.181796
P17665	COX7C_MOUSE	0.981748	0.990874	0.983709	3.94457	3.94457	3.94457	0.509022	-0.118056
Q61387	COX7R_MOUSE	1.59956	1.29978	1.41114	2.91072	2.31206	2.58626	0.116626	0.107807
Q9CPZ8	COXM1_MOUSE	0.862979	0.931489	0.893591	1.08643	1.52757	1.29388	0.0318586	-0.19489
Q8K199	COXM2_MOUSE	0.903649	0.951825	0.91576	1.07647	1.20226	1.17957	0.0661783	0.675617
Q62036	CP131_MOUSE	2.70396	1.85198	2.23607	2.208	1.41906	1.7328	0.000304772	1.27979
Q64441	CP24A_MOUSE	0.824138	0.912069	0.865233	1.15878	1	1.13479	0.394995	-0.0835269
Q9DBG1	CP27A_MOUSE	1.03753	1.01876	1.03136	1.88799	2.18776	2.09686	0.000844683	0.274125
P15392	CP2A4_MOUSE	1.48594	1.24297	1.28003	0.586138	0.57544	0.584224	0.493769	0.100772
P20852	CP2A5_MOUSE	0.855067	0.927533	0.869421	0.862979	1.03753	1.02941	0.216427	0.183227
P11714	CP2D9_MOUSE	1.30617	1.15309	1.24038	2.35505	2.48886	2.4025	0.824549	-0.0256183
P24457	CP2DB_MOUSE	1.38038	1.19019	1.25021	1.44544	1.04713	1.23385	0.00190113	0.622592
Q8CIM7	CP2DQ_MOUSE	1.48594	1.24297	1.28139	2.80543	3.59749	3.0742	0.960417	0.000655055
Q05421	CP2E1_MOUSE	1.49968	1.24984	1.45576	0.772681	0.636796	0.673919	2.49e-05	2.11294
O54749	CP2J5_MOUSE	1.28233	1.14117	1.22279	1.27057	1.31826	1.27451	5.65e-05	2.37883
O54750	CP2J6_MOUSE	0.963829	0.981915	0.972223	1.15878	1.0666	1.13916	7.97e-05	1.90975
Q9DBX6	CP2S1_MOUSE	0.937562	0.968781	0.958636	0.751623	1.10662	1.00548	9.38e-05	2.22422
O88833	CP4AA_MOUSE	1.01859	1.0093	1.01524	1.61436	1.33045	1.4549	0.134898	0.0946247
O35728	CP4AE_MOUSE	1.45881	1.22941	1.38723	4.57088	5.15229	4.94034	4.63e-12	2.00102
Q64462	CP4B1_MOUSE	1.14815	1.07408	1.11744	0.325087	0.398107	0.383736	0.00384719	0.857296
Q91WL5	CP4CA_MOUSE	0.963829	0.981915	0.974859	0.141906	0.218776	0.184439	0.0344105	0.539818
Q8K0C4	CP51A_MOUSE	1.0666	1.0333	1.03466	0.625173	0.226986	0.505311	0.00518382	0.319536
Q60991	CP7B1_MOUSE	0.648634	0.824317	0.812105	0.30479	0.251189	0.282654	0.229071	-0.34164
Q812E0	CPEB2_MOUSE	0.809096	0.904548	0.876298	0.895365	1.11686	1.03327	0.0142339	0.340343
Q8C166	CPNE1_MOUSE	1.07647	1.03823	1.04279	1.00925	0.990832	1.00899	0.000319271	0.999372
Q8BT60	CPNE3_MOUSE	0.666807	0.833403	0.702773	0.870964	0.731139	0.776745	0.000568008	-1.19933
O88456	CPNS1_MOUSE	0.660693	0.830347	0.782807	0.903649	1.21339	1.18881	0.203735	0.143766
Q8BFS6	CPPED_MOUSE	1.1695	1.08475	1.15199	1.14815	1.01859	1.13461	3.7e-05	0.969882
Q9EPU4	CPSF1_MOUSE	0.981748	0.990874	0.988434	0.619441	0.401791	0.409657	0.817999	-0.0360801
O35218	CPSF2_MOUSE	1.08643	1.04321	1.06892	1.09648	0.937562	0.976779	0.00173062	1.24074
Q9QXK7	CPSF3_MOUSE	2.44343	1.72172	1.87223	2.29087	1.69044	2.13038	0.00124706	-1.01327
Q8BQZ5	CPSF4_MOUSE	0.731139	0.86557	0.756111	0.946237	0.672977	0.908113	0.172946	0.0834239
Q9CQF3	CPSF5_MOUSE	1.14815	1.07408	1.08118	0.457088	0.409261	0.437314	0.00642887	0.205442
Q6NVF9	CPSF6_MOUSE	0.963829	0.981915	0.979757	0.758578	0.879023	0.814541	0.997051	-0.000629751
Q8BTV2	CPSF7_MOUSE	0.346737	0.673368	0.43847	0.539511	0.544503	0.541107	0.00532611	0.531854
P97742	CPT1A_MOUSE	1.13763	1.06881	1.09837	1.43219	1.35519	1.37503	4.25e-05	1.8472
Q924X2	CPT1B_MOUSE	0.717794	0.858897	0.734607	1.41906	1.27057	1.37589	1.78e-05	-1.59314
P52825	CPT2_MOUSE	1.36773	1.18386	1.31415	2.03236	2.35505	2.11988	4.14e-06	-2.42162
Q64735	CR1L_MOUSE	0.751623	0.875811	0.874539	1.00925	1.25893	1.17914	0.00748377	-1.20734
O88668	CREG1_MOUSE	0.47863	0.739315	0.640249	0.483059	0.619441	0.558997	0.00119994	-1.44612
Q91XD7	CREL1_MOUSE	1.05682	1.02841	1.029	1.08643	0.711214	1.05376	0.0975887	0.233757
Q9CYA0	CREL2_MOUSE	0.539511	0.769755	0.722585	0.586138	0.704693	0.693788	0.0215475	-0.069458
Q9DCT8	CRIP2_MOUSE	1.33045	1.16523	1.23334	1.49968	1.75388	1.55425	0.419712	0.110804
Q64010	CRK_MOUSE	1	1	1	0.972747	0.954993	0.966314	0.0367533	0.539887
P47941	CRKL_MOUSE	0.816582	0.908291	0.825742	0.416869	0.809096	0.718986	0.511361	-0.0451204
P63154	CRNL1_MOUSE	1.00925	1.00463	1.00544	0.963829	1.1272	0.967338	0.00202351	-1.0492
Q8CJ40	CROCC_MOUSE	1.05682	1.02841	1.05497	1.05682	1.00925	1.02143	0.274093	-0.0872672
Q80YA8	CRUM2_MOUSE	0.990832	0.995416	0.992066	0.963829	1.01859	1.01661	0.93464	0.0176488
P23927	CRYAB_MOUSE	0.107647	0.553823	0.339505	1.11686	0.246604	0.967941	0.573023	0.103222
Q99KP3	CRYL1_MOUSE	1.38038	1.19019	1.32728	0.879023	1.67494	1.4146	1.69e-05	-1.34138
O54983	CRYM_MOUSE	1.27057	1.13529	1.21422	0.672977	0.691831	0.680216	0.0110355	-0.254642
Q9DBE0	CSAD_MOUSE	1.64437	1.32219	1.39078	1.04713	0.855067	0.906629	0.598728	0.155987
Q91W50	CSDE1_MOUSE	0.972747	0.986374	0.98161	1.05682	0.990832	1.01908	0.000721421	0.332851
Q60737	CSK21_MOUSE	1.05682	1.02841	1.03303	1.1695	0.879023	0.903652	0.000733444	0.814737
O54833	CSK22_MOUSE	0.895365	0.947682	0.922292	1	1.04713	1.01632	0.00135513	0.75131
P67871	CSK2B_MOUSE	0.92045	0.960225	0.925486	1.08643	1.38038	1.30165	0.0202019	0.462406
O70589	CSKP_MOUSE	1.04713	1.02356	1.04208	1.09648	1.52757	1.42783	0.486434	-0.161418
Q99LD4	CSN1_MOUSE	1.13763	1.06881	1.09468	0.990832	0.903649	0.915367	0.507006	-0.127205
P61202	CSN2_MOUSE	1.04713	1.02356	1.0324	0.963829	0.981748	0.967239	0.853151	-0.0339323
O88543	CSN3_MOUSE	0.928966	0.964483	0.95674	0.474242	0.711214	0.589513	0.0167501	0.366585
O88544	CSN4_MOUSE	0.591562	0.795781	0.720457	0.711214	0.483059	0.489624	0.00243662	-0.0518706
O35864	CSN5_MOUSE	1.39316	1.19658	1.24298	0.972747	1.45881	1.36726	0.173701	-0.391112
O88545	CSN6_MOUSE	0.928966	0.964483	0.950693	0.937562	0.954993	0.944791	0.821081	0.0185353
Q9CZ04	CSN7A_MOUSE	0.928966	0.964483	0.960744	0.990832	0.862979	0.906373	0.358923	-0.0244142
Q8VBV7	CSN8_MOUSE	1.08643	1.04321	1.07433	1.07647	1.24738	1.1569	0.720506	0.0100023
Q62059	CSPG2_MOUSE	0.972747	0.986374	0.985448	1.1695	1.01859	1.13994	0.210943	1.2198
Q8VHY0	CSPG4_MOUSE	1.01859	1.0093	1.01052	1.00925	0.990832	0.997515	0.92681	0.025937
P97315	CSRP1_MOUSE	0.359749	0.679875	0.37457	0.831764	0.60256	0.638327	0.000187362	-0.823903
P97314	CSRP2_MOUSE	1.0666	1.0333	1.05413	1.07647	1.25893	1.0903	0.0104526	-0.633481
Q8BIQ5	CSTF2_MOUSE	1.5417	1.27085	1.42715	2.91072	0.529663	1.35011	0.0978748	0.0605277
Q99LI7	CSTF3_MOUSE	0.879023	0.939511	0.912767	0.870964	1.05682	0.978726	0.585287	-0.0789607
Q9CWL8	CTBL1_MOUSE	0.990832	0.995416	0.99264	1.05682	1.10662	1.07054	0.00831551	0.147699
O88712	CTBP1_MOUSE	0.912011	0.956005	0.951394	0.879023	0.92045	0.91135	0.0224631	0.425377
P56546	CTBP2_MOUSE	0.879023	0.939511	0.912806	0.559758	0.704693	0.601734	0.0744462	0.380388
Q61164	CTCF_MOUSE	0.972747	0.986374	0.982166	0.787046	0.879023	0.819203	0.00845453	-0.232465
P58466	CTDS1_MOUSE	1.01859	1.0093	1.01679	0.990832	1.03753	0.991869	0.00196349	-0.0912913
Q6PEE2	CTIF_MOUSE	1.13763	1.06881	1.12108	1.75388	0.879023	1.21379	0.00663021	-0.683265
Q6X893	CTL1_MOUSE	0.954993	0.977496	0.960528	1.21339	0.981748	1.07328	0.214242	-0.323934
Q8BY89	CTL2_MOUSE	1.0666	1.0333	1.06386	1.30617	1.69044	1.58175	0.947259	-0.0128145
Q91VA1	CTL4_MOUSE	1.19124	1.09562	1.0965	0.928966	0.744732	0.874061	0.85353	-0.00345173
P26231	CTNA1_MOUSE	0.717794	0.858897	0.768976	1.64437	2.18776	1.68921	0.468747	-0.0483193
Q02248	CTNB1_MOUSE	1.01859	1.0093	1.01285	1.34276	1.36773	1.35207	0.144826	0.119537
P30999	CTND1_MOUSE	0.787046	0.893523	0.810356	1.25893	1.59956	1.45846	0.0510627	0.176612
O88327	CTNL1_MOUSE	5.54626	3.27313	3.33187	5.10505	4.16869	4.52538	0.0904499	-0.0195079
Q9JLB4	CUBN_MOUSE	1.21339	1.10669	1.21232	1.35519	1.58489	1.39468	0.157246	0.551497
[truncated: 3,357 more rows]

## Sheet: Supplementary Table S4
Supplementary Table S4 DEMs between db/db and db/m group
[truncated: 1,638 more rows]

[truncated: 1 more sheets: Supplementary Table S5]
